# Supplementary material for: Evolution of the SPX gene family and its role in the response mechanism to low phosphorus stress in self-rooted apple stock
Source: BMC Genomics. 2024 May 16;25:488. doi: 10.1186/s12864-024-10402-2 (PMC11108120; doi:10.1186/s12864-024-10402-2)
Supplement: Supplementary file 1 — Supplementary Material 1 [file 12864_2024_10402_MOESM1_ESM.xlsx]

## Sheet: Sheet1
Table S1 Grouping of SPX proteins
TaSPX21-6A,MdPHO1.7	text=SPX-EXS,fontcolor=black,color=green,textorientation=vertical,linewidth=20,fontsize=25
Solyc02g067160,TaSPX8-2D	text=SPX,fontcolor=black,color=pink,textorientation=vertical,linewidth=20,fontsize=25
TaSPX14-5B,TaSPX4-2B	text=SPX-RING,fontcolor=black,color=#404AC3,textorientation=vertical,linewidth=20,fontsize=25
ZmSPX-MFS3.3,ZmSPX-MFS1.2	text=SPX-MFS,fontcolor=black,color=orange,textorientation=vertical,linewidth=20,fontsize=25
