# Supplementary material for: Evolution of the SPX gene family and its role in the response mechanism to low phosphorus stress in self-rooted apple stock
Source: BMC Genomics. 2024 May 16;25:488. doi: 10.1186/s12864-024-10402-2 (PMC11108120; doi:10.1186/s12864-024-10402-2)
Supplement: Supplementary file 2 — Supplementary Material 2 [file 12864_2024_10402_MOESM2_ESM.xlsx]

## Sheet: Tandem duplication gene pairs
Table S2 All tandem duplication and segmental duplication in apple genome
Tandem duplication gene1	Tandem duplication gene2
mRNA:MD00G1005600	mRNA:MD00G1005700
mRNA:MD00G1006500	mRNA:MD00G1006600
mRNA:MD00G1006700	mRNA:MD00G1006800
mRNA:MD00G1006800	mRNA:MD00G1006900
mRNA:MD00G1006900	mRNA:MD00G1007000
mRNA:MD00G1012800	mRNA:MD00G1012900
mRNA:MD00G1012900	mRNA:MD00G1013000
mRNA:MD00G1013000	mRNA:MD00G1013300
mRNA:MD00G1014800	mRNA:MD00G1014900
mRNA:MD00G1018700	mRNA:MD00G1018800
mRNA:MD00G1020300	mRNA:MD00G1020400
mRNA:MD00G1020700	mRNA:MD00G1021100
mRNA:MD00G1022000	mRNA:MD00G1022100
mRNA:MD00G1023000	mRNA:MD00G1023100
mRNA:MD00G1027700	mRNA:MD00G1027800
mRNA:MD00G1029100	mRNA:MD00G1029200
mRNA:MD00G1034900	mRNA:MD00G1035000
mRNA:MD00G1056200	mRNA:MD00G1056300
mRNA:MD00G1061000	mRNA:MD00G1061100
mRNA:MD00G1061900	mRNA:MD00G1062000
mRNA:MD00G1064500	mRNA:MD00G1064600
mRNA:MD00G1070000	mRNA:MD00G1070100
mRNA:MD00G1075600	mRNA:MD00G1075700
mRNA:MD00G1076500	mRNA:MD00G1076700
mRNA:MD00G1077300	mRNA:MD00G1077400
mRNA:MD00G1081300	mRNA:MD00G1081400
mRNA:MD00G1083500	mRNA:MD00G1083600
mRNA:MD00G1087800	mRNA:MD00G1087900
mRNA:MD00G1092400	mRNA:MD00G1092500
mRNA:MD00G1097500	mRNA:MD00G1097600
mRNA:MD00G1099300	mRNA:MD00G1099400
mRNA:MD00G1105000	mRNA:MD00G1105100
mRNA:MD00G1105200	mRNA:MD00G1105300
mRNA:MD00G1105700	mRNA:MD00G1105800
mRNA:MD00G1111100	mRNA:MD00G1111200
mRNA:MD00G1115300	mRNA:MD00G1115400
mRNA:MD00G1115400	mRNA:MD00G1115500
mRNA:MD00G1117200	mRNA:MD00G1117300
mRNA:MD00G1117700	mRNA:MD00G1117800
mRNA:MD00G1121300	mRNA:MD00G1121500
mRNA:MD00G1124500	mRNA:MD00G1124700
mRNA:MD00G1133700	mRNA:MD00G1133800
mRNA:MD00G1133800	mRNA:MD00G1134000
mRNA:MD00G1138500	mRNA:MD00G1138600
mRNA:MD00G1138600	mRNA:MD00G1138700
mRNA:MD00G1142700	mRNA:MD00G1142800
mRNA:MD00G1143500	mRNA:MD00G1143600
mRNA:MD00G1145200	mRNA:MD00G1145300
mRNA:MD00G1147300	mRNA:MD00G1147600
mRNA:MD00G1153300	mRNA:MD00G1153400
mRNA:MD00G1153400	mRNA:MD00G1153500
mRNA:MD00G1154700	mRNA:MD00G1154800
mRNA:MD00G1158500	mRNA:MD00G1158700
mRNA:MD00G1160200	mRNA:MD00G1160300
mRNA:MD00G1160800	mRNA:MD00G1160900
mRNA:MD00G1169400	mRNA:MD00G1169500
mRNA:MD00G1169700	mRNA:MD00G1169800
mRNA:MD00G1175100	mRNA:MD00G1175200
mRNA:MD00G1175300	mRNA:MD00G1175400
mRNA:MD00G1175400	mRNA:MD00G1175500
mRNA:MD00G1175600	mRNA:MD00G1175700
mRNA:MD00G1190600	mRNA:MD00G1190700
mRNA:MD00G1192400	mRNA:MD00G1192500
mRNA:MD00G1200700	mRNA:MD00G1200800
mRNA:MD00G1207100	mRNA:MD00G1207200
mRNA:MD01G1034400	mRNA:MD01G1034500
mRNA:MD01G1034500	mRNA:MD01G1034900
mRNA:MD01G1042100	mRNA:MD01G1042300
mRNA:MD01G1042500	mRNA:MD01G1042600
mRNA:MD01G1042800	mRNA:MD01G1042900
mRNA:MD01G1043200	mRNA:MD01G1043300
mRNA:MD01G1046000	mRNA:MD01G1046100
mRNA:MD01G1047200	mRNA:MD01G1047400
mRNA:MD01G1048300	mRNA:MD01G1048400
mRNA:MD01G1048800	mRNA:MD01G1048900
mRNA:MD01G1048900	mRNA:MD01G1049000
mRNA:MD01G1051800	mRNA:MD01G1051900
mRNA:MD01G1052500	mRNA:MD01G1052600
mRNA:MD01G1052700	mRNA:MD01G1052800
mRNA:MD01G1052800	mRNA:MD01G1053000
mRNA:MD01G1053000	mRNA:MD01G1053100
mRNA:MD01G1053100	mRNA:MD01G1053200
mRNA:MD01G1053200	mRNA:MD01G1053300
mRNA:MD01G1054000	mRNA:MD01G1054100
mRNA:MD01G1055800	mRNA:MD01G1055900
mRNA:MD01G1055900	mRNA:MD01G1056000
mRNA:MD01G1056000	mRNA:MD01G1056100
mRNA:MD01G1058500	mRNA:MD01G1058600
mRNA:MD01G1058600	mRNA:MD01G1058800
mRNA:MD01G1064300	mRNA:MD01G1064400
mRNA:MD01G1068100	mRNA:MD01G1068200
mRNA:MD01G1068700	mRNA:MD01G1068800
mRNA:MD01G1070500	mRNA:MD01G1070600
mRNA:MD01G1071800	mRNA:MD01G1071900
mRNA:MD01G1071900	mRNA:MD01G1072000
mRNA:MD01G1072900	mRNA:MD01G1073000
mRNA:MD01G1077800	mRNA:MD01G1077900
mRNA:MD01G1081000	mRNA:MD01G1081100
mRNA:MD01G1081500	mRNA:MD01G1081600
mRNA:MD01G1086800	mRNA:MD01G1086900
mRNA:MD01G1087700	mRNA:MD01G1087800
mRNA:MD01G1089000	mRNA:MD01G1089100
mRNA:MD01G1089500	mRNA:MD01G1089600
mRNA:MD01G1090400	mRNA:MD01G1090500
mRNA:MD01G1090500	mRNA:MD01G1090600
mRNA:MD01G1091200	mRNA:MD01G1091400
mRNA:MD01G1092500	mRNA:MD01G1092600
mRNA:MD01G1092900	mRNA:MD01G1093000
mRNA:MD01G1093500	mRNA:MD01G1093700
mRNA:MD01G1093800	mRNA:MD01G1093900
mRNA:MD01G1093900	mRNA:MD01G1094000
mRNA:MD01G1094000	mRNA:MD01G1094200
mRNA:MD01G1094400	mRNA:MD01G1094500
mRNA:MD01G1094500	mRNA:MD01G1094700
mRNA:MD01G1094700	mRNA:MD01G1094800
mRNA:MD01G1095400	mRNA:MD01G1095700
mRNA:MD01G1096600	mRNA:MD01G1096700
mRNA:MD01G1101200	mRNA:MD01G1101300
mRNA:MD01G1101300	mRNA:MD01G1101400
mRNA:MD01G1107100	mRNA:MD01G1107200
mRNA:MD01G1114500	mRNA:MD01G1114600
mRNA:MD01G1116400	mRNA:MD01G1116500
mRNA:MD01G1118000	mRNA:MD01G1118100
mRNA:MD01G1118100	mRNA:MD01G1118300
mRNA:MD01G1119200	mRNA:MD01G1119300
mRNA:MD01G1121000	mRNA:MD01G1121100
mRNA:MD01G1122900	mRNA:MD01G1123000
mRNA:MD01G1124100	mRNA:MD01G1124200
mRNA:MD01G1127200	mRNA:MD01G1127300
mRNA:MD01G1130200	mRNA:MD01G1130300
mRNA:MD01G1130800	mRNA:MD01G1130900
mRNA:MD01G1137300	mRNA:MD01G1137400
mRNA:MD01G1137400	mRNA:MD01G1137500
mRNA:MD01G1137500	mRNA:MD01G1137600
mRNA:MD01G1137600	mRNA:MD01G1137700
mRNA:MD01G1138600	mRNA:MD01G1138700
mRNA:MD01G1142600	mRNA:MD01G1142700
mRNA:MD01G1143100	mRNA:MD01G1143200
mRNA:MD01G1150300	mRNA:MD01G1150400
mRNA:MD01G1151800	mRNA:MD01G1151900
mRNA:MD01G1152900	mRNA:MD01G1153000
mRNA:MD01G1158300	mRNA:MD01G1158400
mRNA:MD01G1158700	mRNA:MD01G1158800
mRNA:MD01G1158900	mRNA:MD01G1159400
mRNA:MD01G1161200	mRNA:MD01G1161300
mRNA:MD01G1162100	mRNA:MD01G1162200
mRNA:MD01G1164900	mRNA:MD01G1165000
mRNA:MD01G1165400	mRNA:MD01G1165600
mRNA:MD01G1169800	mRNA:MD01G1169900
mRNA:MD01G1172100	mRNA:MD01G1172200
mRNA:MD01G1173100	mRNA:MD01G1173200
mRNA:MD01G1177100	mRNA:MD01G1177200
mRNA:MD01G1179700	mRNA:MD01G1179800
mRNA:MD01G1181400	mRNA:MD01G1181500
mRNA:MD01G1186500	mRNA:MD01G1186600
mRNA:MD01G1188500	mRNA:MD01G1188600
mRNA:MD01G1188900	mRNA:MD01G1189000
mRNA:MD01G1190900	mRNA:MD01G1191000
mRNA:MD01G1191600	mRNA:MD01G1191700
mRNA:MD01G1193500	mRNA:MD01G1193600
mRNA:MD01G1194600	mRNA:MD01G1194700
mRNA:MD01G1195100	mRNA:MD01G1195200
mRNA:MD01G1195200	mRNA:MD01G1195300
mRNA:MD01G1195300	mRNA:MD01G1195400
mRNA:MD01G1197000	mRNA:MD01G1197100
mRNA:MD01G1200500	mRNA:MD01G1200600
mRNA:MD01G1201400	mRNA:MD01G1201500
mRNA:MD01G1202600	mRNA:MD01G1202700
mRNA:MD01G1203600	mRNA:MD01G1203700
mRNA:MD01G1203700	mRNA:MD01G1203800
mRNA:MD01G1203900	mRNA:MD01G1204000
mRNA:MD01G1204300	mRNA:MD01G1204400
mRNA:MD01G1204400	mRNA:MD01G1204500
mRNA:MD01G1206300	mRNA:MD01G1206400
mRNA:MD01G1206600	mRNA:MD01G1206700
mRNA:MD01G1207300	mRNA:MD01G1207400
mRNA:MD01G1209000	mRNA:MD01G1209100
mRNA:MD01G1209100	mRNA:MD01G1209200
mRNA:MD01G1209700	mRNA:MD01G1209800
mRNA:MD01G1210600	mRNA:MD01G1210700
mRNA:MD01G1211400	mRNA:MD01G1211500
mRNA:MD01G1212500	mRNA:MD01G1212600
mRNA:MD01G1216900	mRNA:MD01G1217000
mRNA:MD01G1217200	mRNA:MD01G1217300
mRNA:MD01G1217300	mRNA:MD01G1217400
mRNA:MD01G1218900	mRNA:MD01G1219000
mRNA:MD01G1221400	mRNA:MD01G1221600
mRNA:MD01G1221600	mRNA:MD01G1221800
mRNA:MD01G1224700	mRNA:MD01G1224800
mRNA:MD01G1227800	mRNA:MD01G1227900
mRNA:MD01G1229000	mRNA:MD01G1229100
mRNA:MD01G1229300	mRNA:MD01G1229400
mRNA:MD01G1230000	mRNA:MD01G1230100
mRNA:MD01G1230600	mRNA:MD01G1230700
mRNA:MD01G1230700	mRNA:MD01G1230800
mRNA:MD01G1230800	mRNA:MD01G1230900
mRNA:MD01G1233300	mRNA:MD01G1233400
mRNA:MD01G1234800	mRNA:MD01G1234900
mRNA:MD01G1235100	mRNA:MD01G1235200
mRNA:MD02G1002300	mRNA:MD02G1002400
mRNA:MD02G1002400	mRNA:MD02G1002500
mRNA:MD02G1002500	mRNA:MD02G1002600
mRNA:MD02G1005900	mRNA:MD02G1006000
mRNA:MD02G1009400	mRNA:MD02G1009500
mRNA:MD02G1011100	mRNA:MD02G1011200
mRNA:MD02G1011200	mRNA:MD02G1011300
mRNA:MD02G1016700	mRNA:MD02G1016800
mRNA:MD02G1017800	mRNA:MD02G1017900
mRNA:MD02G1019300	mRNA:MD02G1019600
mRNA:MD02G1019600	mRNA:MD02G1019700
mRNA:MD02G1020000	mRNA:MD02G1020100
mRNA:MD02G1021200	mRNA:MD02G1021300
mRNA:MD02G1022100	mRNA:MD02G1022200
mRNA:MD02G1022500	mRNA:MD02G1022600
mRNA:MD02G1022600	mRNA:MD02G1022700
mRNA:MD02G1028500	mRNA:MD02G1028600
mRNA:MD02G1028700	mRNA:MD02G1028800
mRNA:MD02G1028800	mRNA:MD02G1028900
mRNA:MD02G1028900	mRNA:MD02G1029000
mRNA:MD02G1029000	mRNA:MD02G1029100
mRNA:MD02G1036100	mRNA:MD02G1036200
mRNA:MD02G1041500	mRNA:MD02G1041600
mRNA:MD02G1043200	mRNA:MD02G1043300
mRNA:MD02G1047300	mRNA:MD02G1047500
mRNA:MD02G1047500	mRNA:MD02G1047600
mRNA:MD02G1049700	mRNA:MD02G1049800
mRNA:MD02G1049800	mRNA:MD02G1049900
mRNA:MD02G1049900	mRNA:MD02G1050000
mRNA:MD02G1058600	mRNA:MD02G1058700
mRNA:MD02G1058900	mRNA:MD02G1059000
mRNA:MD02G1060600	mRNA:MD02G1060700
mRNA:MD02G1060700	mRNA:MD02G1060800
mRNA:MD02G1061100	mRNA:MD02G1061300
mRNA:MD02G1063300	mRNA:MD02G1063400
mRNA:MD02G1064500	mRNA:MD02G1064700
mRNA:MD02G1065900	mRNA:MD02G1066000
mRNA:MD02G1066200	mRNA:MD02G1066300
mRNA:MD02G1066300	mRNA:MD02G1066400
mRNA:MD02G1067100	mRNA:MD02G1067200
mRNA:MD02G1070100	mRNA:MD02G1070200
mRNA:MD02G1070200	mRNA:MD02G1070300
mRNA:MD02G1071200	mRNA:MD02G1071400
mRNA:MD02G1072400	mRNA:MD02G1072500
mRNA:MD02G1073100	mRNA:MD02G1073200
mRNA:MD02G1073300	mRNA:MD02G1073400
mRNA:MD02G1073800	mRNA:MD02G1073900
mRNA:MD02G1077900	mRNA:MD02G1078000
mRNA:MD02G1078200	mRNA:MD02G1078400
mRNA:MD02G1080900	mRNA:MD02G1081000
mRNA:MD02G1081300	mRNA:MD02G1081400
mRNA:MD02G1082900	mRNA:MD02G1083000
mRNA:MD02G1083600	mRNA:MD02G1083700
mRNA:MD02G1083700	mRNA:MD02G1083800
mRNA:MD02G1086900	mRNA:MD02G1087000
mRNA:MD02G1089600	mRNA:MD02G1089700
mRNA:MD02G1089800	mRNA:MD02G1089900
mRNA:MD02G1090700	mRNA:MD02G1090800
mRNA:MD02G1090800	mRNA:MD02G1090900
mRNA:MD02G1092100	mRNA:MD02G1092500
mRNA:MD02G1100500	mRNA:MD02G1100600
mRNA:MD02G1103200	mRNA:MD02G1103300
mRNA:MD02G1103300	mRNA:MD02G1103400
mRNA:MD02G1103400	mRNA:MD02G1103500
mRNA:MD02G1104400	mRNA:MD02G1104500
mRNA:MD02G1105200	mRNA:MD02G1105300
mRNA:MD02G1107700	mRNA:MD02G1107800
mRNA:MD02G1108200	mRNA:MD02G1108300
mRNA:MD02G1108500	mRNA:MD02G1108700
mRNA:MD02G1115200	mRNA:MD02G1115300
mRNA:MD02G1115300	mRNA:MD02G1115400
mRNA:MD02G1116500	mRNA:MD02G1116600
mRNA:MD02G1119500	mRNA:MD02G1119600
mRNA:MD02G1119800	mRNA:MD02G1119900
mRNA:MD02G1120200	mRNA:MD02G1120300
mRNA:MD02G1120400	mRNA:MD02G1120500
mRNA:MD02G1123300	mRNA:MD02G1123400
mRNA:MD02G1124400	mRNA:MD02G1124500
mRNA:MD02G1125600	mRNA:MD02G1125700
mRNA:MD02G1126900	mRNA:MD02G1127000
mRNA:MD02G1127000	mRNA:MD02G1127100
mRNA:MD02G1128700	mRNA:MD02G1129000
mRNA:MD02G1131200	mRNA:MD02G1131400
mRNA:MD02G1132300	mRNA:MD02G1132400
mRNA:MD02G1134900	mRNA:MD02G1135000
mRNA:MD02G1138500	mRNA:MD02G1138600
mRNA:MD02G1139700	mRNA:MD02G1139800
mRNA:MD02G1139800	mRNA:MD02G1139900
mRNA:MD02G1139900	mRNA:MD02G1140000
mRNA:MD02G1140000	mRNA:MD02G1140100
mRNA:MD02G1141300	mRNA:MD02G1141400
mRNA:MD02G1141600	mRNA:MD02G1141700
mRNA:MD02G1141700	mRNA:MD02G1141800
mRNA:MD02G1141800	mRNA:MD02G1142200
mRNA:MD02G1148600	mRNA:MD02G1148700
mRNA:MD02G1150100	mRNA:MD02G1150200
mRNA:MD02G1150200	mRNA:MD02G1150300
mRNA:MD02G1153000	mRNA:MD02G1153100
mRNA:MD02G1153100	mRNA:MD02G1153200
mRNA:MD02G1153200	mRNA:MD02G1153300
mRNA:MD02G1153400	mRNA:MD02G1153500
mRNA:MD02G1153500	mRNA:MD02G1153700
mRNA:MD02G1154200	mRNA:MD02G1154300
mRNA:MD02G1159700	mRNA:MD02G1159800
mRNA:MD02G1159800	mRNA:MD02G1159900
mRNA:MD02G1160000	mRNA:MD02G1160300
mRNA:MD02G1160300	mRNA:MD02G1160400
mRNA:MD02G1160700	mRNA:MD02G1160800
mRNA:MD02G1161800	mRNA:MD02G1161900
mRNA:MD02G1162200	mRNA:MD02G1162300
mRNA:MD02G1162300	mRNA:MD02G1162800
mRNA:MD02G1162800	mRNA:MD02G1162900
mRNA:MD02G1162900	mRNA:MD02G1163000
mRNA:MD02G1164300	mRNA:MD02G1164400
mRNA:MD02G1165300	mRNA:MD02G1165400
mRNA:MD02G1165400	mRNA:MD02G1165500
mRNA:MD02G1165800	mRNA:MD02G1165900
mRNA:MD02G1166100	mRNA:MD02G1166300
mRNA:MD02G1168000	mRNA:MD02G1168100
mRNA:MD02G1172900	mRNA:MD02G1173000
mRNA:MD02G1175400	mRNA:MD02G1175500
mRNA:MD02G1175500	mRNA:MD02G1175700
mRNA:MD02G1186100	mRNA:MD02G1186200
mRNA:MD02G1188000	mRNA:MD02G1188100
mRNA:MD02G1188600	mRNA:MD02G1188700
mRNA:MD02G1191100	mRNA:MD02G1191200
mRNA:MD02G1191200	mRNA:MD02G1191300
mRNA:MD02G1195700	mRNA:MD02G1195800
mRNA:MD02G1198300	mRNA:MD02G1198400
mRNA:MD02G1198400	mRNA:MD02G1198500
mRNA:MD02G1198500	mRNA:MD02G1198600
mRNA:MD02G1200100	mRNA:MD02G1200300
mRNA:MD02G1200300	mRNA:MD02G1200400
mRNA:MD02G1200500	mRNA:MD02G1200600
mRNA:MD02G1200600	mRNA:MD02G1200700
mRNA:MD02G1204500	mRNA:MD02G1204600
mRNA:MD02G1207300	mRNA:MD02G1207400
mRNA:MD02G1217800	mRNA:MD02G1217900
mRNA:MD02G1224000	mRNA:MD02G1224100
mRNA:MD02G1226100	mRNA:MD02G1226200
mRNA:MD02G1226900	mRNA:MD02G1227000
mRNA:MD02G1232400	mRNA:MD02G1232500
mRNA:MD02G1232500	mRNA:MD02G1232600
mRNA:MD02G1232900	mRNA:MD02G1233100
mRNA:MD02G1236000	mRNA:MD02G1236100
mRNA:MD02G1236200	mRNA:MD02G1236300
mRNA:MD02G1238800	mRNA:MD02G1238900
mRNA:MD02G1240000	mRNA:MD02G1240200
mRNA:MD02G1240400	mRNA:MD02G1240500
mRNA:MD02G1240800	mRNA:MD02G1240900
mRNA:MD02G1242000	mRNA:MD02G1242100
mRNA:MD02G1242100	mRNA:MD02G1242200
mRNA:MD02G1243800	mRNA:MD02G1243900
mRNA:MD02G1248100	mRNA:MD02G1248200
mRNA:MD02G1248200	mRNA:MD02G1248300
mRNA:MD02G1248700	mRNA:MD02G1248800
mRNA:MD02G1260600	mRNA:MD02G1260700
mRNA:MD02G1263100	mRNA:MD02G1263200
mRNA:MD02G1266200	mRNA:MD02G1266300
mRNA:MD02G1266900	mRNA:MD02G1267000
mRNA:MD02G1267400	mRNA:MD02G1267600
mRNA:MD02G1267600	mRNA:MD02G1267700
mRNA:MD02G1267700	mRNA:MD02G1267800
mRNA:MD02G1268400	mRNA:MD02G1268500
mRNA:MD02G1269400	mRNA:MD02G1269600
mRNA:MD02G1270200	mRNA:MD02G1270300
mRNA:MD02G1270300	mRNA:MD02G1270400
mRNA:MD02G1279500	mRNA:MD02G1279600
mRNA:MD02G1279800	mRNA:MD02G1279900
mRNA:MD02G1280100	mRNA:MD02G1280200
mRNA:MD02G1281100	mRNA:MD02G1281200
mRNA:MD02G1281300	mRNA:MD02G1281400
mRNA:MD02G1281700	mRNA:MD02G1281800
mRNA:MD02G1284900	mRNA:MD02G1285000
mRNA:MD02G1285000	mRNA:MD02G1285100
mRNA:MD02G1285600	mRNA:MD02G1285700
mRNA:MD02G1289000	mRNA:MD02G1289100
mRNA:MD02G1289300	mRNA:MD02G1289400
mRNA:MD02G1289400	mRNA:MD02G1289500
mRNA:MD02G1290700	mRNA:MD02G1290800
mRNA:MD02G1295000	mRNA:MD02G1295100
mRNA:MD02G1295900	mRNA:MD02G1296000
mRNA:MD02G1296300	mRNA:MD02G1296400
mRNA:MD02G1296600	mRNA:MD02G1296700
mRNA:MD02G1299700	mRNA:MD02G1299800
mRNA:MD02G1300400	mRNA:MD02G1300500
mRNA:MD02G1301000	mRNA:MD02G1301100
mRNA:MD02G1302800	mRNA:MD02G1302900
mRNA:MD02G1303800	mRNA:MD02G1303900
mRNA:MD02G1304200	mRNA:MD02G1304400
mRNA:MD02G1304400	mRNA:MD02G1304600
mRNA:MD02G1304900	mRNA:MD02G1305000
mRNA:MD02G1308300	mRNA:MD02G1308400
mRNA:MD02G1311300	mRNA:MD02G1311400
mRNA:MD02G1315600	mRNA:MD02G1315700
mRNA:MD03G1002400	mRNA:MD03G1002500
mRNA:MD03G1004600	mRNA:MD03G1004700
mRNA:MD03G1006600	mRNA:MD03G1006800
mRNA:MD03G1007700	mRNA:MD03G1007800
mRNA:MD03G1008000	mRNA:MD03G1008200
mRNA:MD03G1009900	mRNA:MD03G1010000
mRNA:MD03G1010300	mRNA:MD03G1010400
mRNA:MD03G1010600	mRNA:MD03G1010700
mRNA:MD03G1010800	mRNA:MD03G1010900
mRNA:MD03G1011100	mRNA:MD03G1011200
mRNA:MD03G1012500	mRNA:MD03G1012600
mRNA:MD03G1012700	mRNA:MD03G1012800
mRNA:MD03G1013000	mRNA:MD03G1013100
mRNA:MD03G1013200	mRNA:MD03G1013300
mRNA:MD03G1013600	mRNA:MD03G1013700
mRNA:MD03G1014000	mRNA:MD03G1014200
mRNA:MD03G1015900	mRNA:MD03G1016000
mRNA:MD03G1020200	mRNA:MD03G1020300
mRNA:MD03G1021800	mRNA:MD03G1022000
mRNA:MD03G1022700	mRNA:MD03G1022800
mRNA:MD03G1027900	mRNA:MD03G1028000
mRNA:MD03G1028000	mRNA:MD03G1028100
mRNA:MD03G1028100	mRNA:MD03G1028200
mRNA:MD03G1028200	mRNA:MD03G1028300
mRNA:MD03G1028300	mRNA:MD03G1028400
mRNA:MD03G1028800	mRNA:MD03G1028900
mRNA:MD03G1028900	mRNA:MD03G1029000
mRNA:MD03G1029000	mRNA:MD03G1029100
mRNA:MD03G1029800	mRNA:MD03G1029900
mRNA:MD03G1029900	mRNA:MD03G1030000
mRNA:MD03G1031600	mRNA:MD03G1031700
mRNA:MD03G1032600	mRNA:MD03G1032700
mRNA:MD03G1034400	mRNA:MD03G1034500
mRNA:MD03G1038400	mRNA:MD03G1038600
mRNA:MD03G1039000	mRNA:MD03G1039100
mRNA:MD03G1043700	mRNA:MD03G1043800
mRNA:MD03G1043800	mRNA:MD03G1043900
mRNA:MD03G1043900	mRNA:MD03G1044000
mRNA:MD03G1046700	mRNA:MD03G1046800
mRNA:MD03G1046800	mRNA:MD03G1046900
mRNA:MD03G1048600	mRNA:MD03G1048800
mRNA:MD03G1050200	mRNA:MD03G1050400
mRNA:MD03G1050900	mRNA:MD03G1051000
mRNA:MD03G1051000	mRNA:MD03G1051100
mRNA:MD03G1052000	mRNA:MD03G1052100
mRNA:MD03G1057500	mRNA:MD03G1057600
mRNA:MD03G1060700	mRNA:MD03G1060900
mRNA:MD03G1063500	mRNA:MD03G1063600
mRNA:MD03G1063600	mRNA:MD03G1063700
mRNA:MD03G1067900	mRNA:MD03G1068000
mRNA:MD03G1068100	mRNA:MD03G1068200
mRNA:MD03G1069400	mRNA:MD03G1069500
mRNA:MD03G1069500	mRNA:MD03G1069600
mRNA:MD03G1071400	mRNA:MD03G1071500
mRNA:MD03G1074400	mRNA:MD03G1074700
mRNA:MD03G1075100	mRNA:MD03G1075400
mRNA:MD03G1077300	mRNA:MD03G1077400
mRNA:MD03G1079300	mRNA:MD03G1079400
mRNA:MD03G1079400	mRNA:MD03G1079500
mRNA:MD03G1079500	mRNA:MD03G1079600
mRNA:MD03G1079600	mRNA:MD03G1079700
mRNA:MD03G1079700	mRNA:MD03G1079800
mRNA:MD03G1081900	mRNA:MD03G1082000
mRNA:MD03G1082000	mRNA:MD03G1082100
mRNA:MD03G1082100	mRNA:MD03G1082200
mRNA:MD03G1082200	mRNA:MD03G1082400
mRNA:MD03G1083300	mRNA:MD03G1083600
mRNA:MD03G1084000	mRNA:MD03G1084100
mRNA:MD03G1088300	mRNA:MD03G1088400
mRNA:MD03G1088500	mRNA:MD03G1088600
mRNA:MD03G1089100	mRNA:MD03G1089200
mRNA:MD03G1089700	mRNA:MD03G1089800
mRNA:MD03G1090900	mRNA:MD03G1091100
mRNA:MD03G1093800	mRNA:MD03G1093900
mRNA:MD03G1094000	mRNA:MD03G1094200
mRNA:MD03G1097900	mRNA:MD03G1098000
mRNA:MD03G1099400	mRNA:MD03G1099500
mRNA:MD03G1103400	mRNA:MD03G1103500
mRNA:MD03G1104300	mRNA:MD03G1104400
mRNA:MD03G1104400	mRNA:MD03G1104500
mRNA:MD03G1106000	mRNA:MD03G1106100
mRNA:MD03G1106500	mRNA:MD03G1106600
mRNA:MD03G1108200	mRNA:MD03G1108300
mRNA:MD03G1111400	mRNA:MD03G1111500
mRNA:MD03G1112000	mRNA:MD03G1112100
mRNA:MD03G1113700	mRNA:MD03G1113800
mRNA:MD03G1114100	mRNA:MD03G1114200
mRNA:MD03G1114600	mRNA:MD03G1114700
mRNA:MD03G1115500	mRNA:MD03G1115800
mRNA:MD03G1122100	mRNA:MD03G1122200
mRNA:MD03G1122800	mRNA:MD03G1123000
mRNA:MD03G1123000	mRNA:MD03G1123100
mRNA:MD03G1123100	mRNA:MD03G1123300
mRNA:MD03G1123300	mRNA:MD03G1123400
mRNA:MD03G1123400	mRNA:MD03G1123600
mRNA:MD03G1127500	mRNA:MD03G1127600
mRNA:MD03G1129900	mRNA:MD03G1130100
mRNA:MD03G1132100	mRNA:MD03G1132200
mRNA:MD03G1140200	mRNA:MD03G1140300
mRNA:MD03G1140300	mRNA:MD03G1140400
mRNA:MD03G1141400	mRNA:MD03G1141600
mRNA:MD03G1141600	mRNA:MD03G1141700
mRNA:MD03G1141700	mRNA:MD03G1141800
mRNA:MD03G1152000	mRNA:MD03G1152100
mRNA:MD03G1153700	mRNA:MD03G1153800
mRNA:MD03G1155200	mRNA:MD03G1155400
mRNA:MD03G1155400	mRNA:MD03G1155500
mRNA:MD03G1171100	mRNA:MD03G1171300
mRNA:MD03G1171700	mRNA:MD03G1171800
mRNA:MD03G1172200	mRNA:MD03G1172300
mRNA:MD03G1173200	mRNA:MD03G1173300
mRNA:MD03G1176900	mRNA:MD03G1177000
mRNA:MD03G1183700	mRNA:MD03G1183800
mRNA:MD03G1185900	mRNA:MD03G1186000
mRNA:MD03G1191900	mRNA:MD03G1192000
mRNA:MD03G1196100	mRNA:MD03G1196200
mRNA:MD03G1198600	mRNA:MD03G1198700
mRNA:MD03G1198700	mRNA:MD03G1198800
mRNA:MD03G1201700	mRNA:MD03G1201800
mRNA:MD03G1206700	mRNA:MD03G1206800
mRNA:MD03G1210900	mRNA:MD03G1211000
mRNA:MD03G1211000	mRNA:MD03G1211100
mRNA:MD03G1218300	mRNA:MD03G1218400
mRNA:MD03G1220400	mRNA:MD03G1220500
mRNA:MD03G1220800	mRNA:MD03G1221100
mRNA:MD03G1221100	mRNA:MD03G1221200
mRNA:MD03G1224900	mRNA:MD03G1225000
mRNA:MD03G1225100	mRNA:MD03G1225200
mRNA:MD03G1226600	mRNA:MD03G1226700
mRNA:MD03G1230100	mRNA:MD03G1230200
mRNA:MD03G1233100	mRNA:MD03G1233200
mRNA:MD03G1233600	mRNA:MD03G1233700
mRNA:MD03G1234200	mRNA:MD03G1234300
mRNA:MD03G1234300	mRNA:MD03G1234400
mRNA:MD03G1237700	mRNA:MD03G1237800
mRNA:MD03G1238600	mRNA:MD03G1238700
mRNA:MD03G1242300	mRNA:MD03G1242400
mRNA:MD03G1243300	mRNA:MD03G1243400
mRNA:MD03G1243900	mRNA:MD03G1244000
mRNA:MD03G1244700	mRNA:MD03G1244800
mRNA:MD03G1249600	mRNA:MD03G1249700
mRNA:MD03G1249700	mRNA:MD03G1250000
mRNA:MD03G1251100	mRNA:MD03G1251200
mRNA:MD03G1253000	mRNA:MD03G1253100
mRNA:MD03G1253500	mRNA:MD03G1253600
mRNA:MD03G1255100	mRNA:MD03G1255200
mRNA:MD03G1255200	mRNA:MD03G1255300
mRNA:MD03G1255500	mRNA:MD03G1255600
mRNA:MD03G1256600	mRNA:MD03G1256800
mRNA:MD03G1258700	mRNA:MD03G1258800
mRNA:MD03G1259000	mRNA:MD03G1259100
mRNA:MD03G1264500	mRNA:MD03G1264600
mRNA:MD03G1265000	mRNA:MD03G1265300
mRNA:MD03G1267500	mRNA:MD03G1267600
mRNA:MD03G1272400	mRNA:MD03G1272500
mRNA:MD03G1273800	mRNA:MD03G1273900
mRNA:MD03G1274400	mRNA:MD03G1274500
mRNA:MD03G1276300	mRNA:MD03G1276400
mRNA:MD03G1278000	mRNA:MD03G1278100
mRNA:MD03G1278600	mRNA:MD03G1278700
mRNA:MD03G1280300	mRNA:MD03G1280400
mRNA:MD03G1282700	mRNA:MD03G1282800
mRNA:MD03G1282900	mRNA:MD03G1283000
mRNA:MD03G1283500	mRNA:MD03G1283600
mRNA:MD03G1286900	mRNA:MD03G1287000
mRNA:MD03G1287100	mRNA:MD03G1287200
mRNA:MD03G1287200	mRNA:MD03G1287300
mRNA:MD03G1289400	mRNA:MD03G1289500
mRNA:MD03G1289500	mRNA:MD03G1289600
mRNA:MD03G1290100	mRNA:MD03G1290200
mRNA:MD03G1290200	mRNA:MD03G1290300
mRNA:MD03G1290900	mRNA:MD03G1291000
mRNA:MD03G1291600	mRNA:MD03G1291700
mRNA:MD03G1293400	mRNA:MD03G1293600
mRNA:MD03G1294200	mRNA:MD03G1294300
mRNA:MD03G1294300	mRNA:MD03G1294400
mRNA:MD04G1001200	mRNA:MD04G1001300
mRNA:MD04G1002800	mRNA:MD04G1002900
mRNA:MD04G1003300	mRNA:MD04G1003400
mRNA:MD04G1005200	mRNA:MD04G1005300
mRNA:MD04G1009200	mRNA:MD04G1009300
mRNA:MD04G1009700	mRNA:MD04G1009800
mRNA:MD04G1010300	mRNA:MD04G1010400
mRNA:MD04G1012800	mRNA:MD04G1012900
mRNA:MD04G1013600	mRNA:MD04G1013700
mRNA:MD04G1014400	mRNA:MD04G1014500
mRNA:MD04G1015700	mRNA:MD04G1015800
mRNA:MD04G1015800	mRNA:MD04G1015900
mRNA:MD04G1017000	mRNA:MD04G1017100
mRNA:MD04G1017500	mRNA:MD04G1017600
mRNA:MD04G1017600	mRNA:MD04G1017700
mRNA:MD04G1017700	mRNA:MD04G1017900
mRNA:MD04G1019300	mRNA:MD04G1019400
mRNA:MD04G1019400	mRNA:MD04G1019500
mRNA:MD04G1019500	mRNA:MD04G1019600
mRNA:MD04G1019600	mRNA:MD04G1019700
mRNA:MD04G1022700	mRNA:MD04G1022900
mRNA:MD04G1024900	mRNA:MD04G1025000
mRNA:MD04G1026000	mRNA:MD04G1026100
mRNA:MD04G1031400	mRNA:MD04G1031500
mRNA:MD04G1033400	mRNA:MD04G1033500
mRNA:MD04G1033500	mRNA:MD04G1033600
mRNA:MD04G1034500	mRNA:MD04G1034600
mRNA:MD04G1037400	mRNA:MD04G1037500
mRNA:MD04G1042000	mRNA:MD04G1042100
mRNA:MD04G1043500	mRNA:MD04G1043600
mRNA:MD04G1043900	mRNA:MD04G1044100
mRNA:MD04G1044100	mRNA:MD04G1044200
mRNA:MD04G1044200	mRNA:MD04G1044300
mRNA:MD04G1060700	mRNA:MD04G1060800
mRNA:MD04G1061700	mRNA:MD04G1061800
mRNA:MD04G1063400	mRNA:MD04G1063500
mRNA:MD04G1064100	mRNA:MD04G1064200
mRNA:MD04G1064200	mRNA:MD04G1064400
mRNA:MD04G1066300	mRNA:MD04G1066400
mRNA:MD04G1067800	mRNA:MD04G1067900
mRNA:MD04G1075800	mRNA:MD04G1075900
mRNA:MD04G1076500	mRNA:MD04G1076600
mRNA:MD04G1076600	mRNA:MD04G1076700
mRNA:MD04G1077900	mRNA:MD04G1078000
mRNA:MD04G1080200	mRNA:MD04G1080300
mRNA:MD04G1089400	mRNA:MD04G1089500
mRNA:MD04G1095300	mRNA:MD04G1095400
mRNA:MD04G1095600	mRNA:MD04G1095700
mRNA:MD04G1099400	mRNA:MD04G1099500
mRNA:MD04G1111600	mRNA:MD04G1111700
mRNA:MD04G1112000	mRNA:MD04G1112100
mRNA:MD04G1123300	mRNA:MD04G1123400
mRNA:MD04G1124400	mRNA:MD04G1124500
mRNA:MD04G1127600	mRNA:MD04G1127700
mRNA:MD04G1128000	mRNA:MD04G1128200
mRNA:MD04G1134300	mRNA:MD04G1134500
mRNA:MD04G1135200	mRNA:MD04G1135300
mRNA:MD04G1137000	mRNA:MD04G1137200
mRNA:MD04G1139400	mRNA:MD04G1139500
mRNA:MD04G1139500	mRNA:MD04G1139600
mRNA:MD04G1140700	mRNA:MD04G1140800
mRNA:MD04G1141300	mRNA:MD04G1141400
mRNA:MD04G1142500	mRNA:MD04G1142600
mRNA:MD04G1143000	mRNA:MD04G1143100
mRNA:MD04G1144900	mRNA:MD04G1145000
mRNA:MD04G1145400	mRNA:MD04G1145500
mRNA:MD04G1145500	mRNA:MD04G1145600
mRNA:MD04G1150300	mRNA:MD04G1150400
mRNA:MD04G1152200	mRNA:MD04G1152300
mRNA:MD04G1153800	mRNA:MD04G1153900
mRNA:MD04G1159000	mRNA:MD04G1159100
mRNA:MD04G1159500	mRNA:MD04G1159700
mRNA:MD04G1159900	mRNA:MD04G1160100
mRNA:MD04G1161600	mRNA:MD04G1161700
mRNA:MD04G1163300	mRNA:MD04G1163400
mRNA:MD04G1164100	mRNA:MD04G1164200
mRNA:MD04G1166600	mRNA:MD04G1166700
mRNA:MD04G1170400	mRNA:MD04G1170600
mRNA:MD04G1173500	mRNA:MD04G1173600
mRNA:MD04G1175300	mRNA:MD04G1175400
mRNA:MD04G1175500	mRNA:MD04G1175600
mRNA:MD04G1178700	mRNA:MD04G1178800
mRNA:MD04G1179400	mRNA:MD04G1179500
mRNA:MD04G1180600	mRNA:MD04G1180700
mRNA:MD04G1183000	mRNA:MD04G1183100
mRNA:MD04G1183100	mRNA:MD04G1183200
mRNA:MD04G1184600	mRNA:MD04G1184700
mRNA:MD04G1184700	mRNA:MD04G1184800
mRNA:MD04G1185600	mRNA:MD04G1185700
mRNA:MD04G1186100	mRNA:MD04G1186200
mRNA:MD04G1186200	mRNA:MD04G1186300
mRNA:MD04G1186500	mRNA:MD04G1186600
mRNA:MD04G1187500	mRNA:MD04G1187600
mRNA:MD04G1188700	mRNA:MD04G1188800
mRNA:MD04G1190100	mRNA:MD04G1190200
mRNA:MD04G1194400	mRNA:MD04G1194500
mRNA:MD04G1199700	mRNA:MD04G1199800
mRNA:MD04G1204000	mRNA:MD04G1204100
mRNA:MD04G1204100	mRNA:MD04G1204200
mRNA:MD04G1204500	mRNA:MD04G1204600
mRNA:MD04G1205200	mRNA:MD04G1205300
mRNA:MD04G1206600	mRNA:MD04G1206700
mRNA:MD04G1209200	mRNA:MD04G1209300
mRNA:MD04G1214300	mRNA:MD04G1214400
mRNA:MD04G1214400	mRNA:MD04G1214500
mRNA:MD04G1214500	mRNA:MD04G1214600
mRNA:MD04G1214600	mRNA:MD04G1214700
mRNA:MD04G1216200	mRNA:MD04G1216300
mRNA:MD04G1218200	mRNA:MD04G1218300
mRNA:MD04G1218300	mRNA:MD04G1218500
mRNA:MD04G1218500	mRNA:MD04G1219000
mRNA:MD04G1222300	mRNA:MD04G1222400
mRNA:MD04G1224100	mRNA:MD04G1224200
mRNA:MD04G1225200	mRNA:MD04G1225300
mRNA:MD04G1225300	mRNA:MD04G1225400
mRNA:MD04G1234300	mRNA:MD04G1234400
mRNA:MD04G1234400	mRNA:MD04G1234500
mRNA:MD04G1236800	mRNA:MD04G1236900
mRNA:MD04G1237600	mRNA:MD04G1237700
mRNA:MD04G1238200	mRNA:MD04G1238300
mRNA:MD04G1238300	mRNA:MD04G1238400
mRNA:MD04G1238900	mRNA:MD04G1239000
mRNA:MD04G1242900	mRNA:MD04G1243000
mRNA:MD04G1243200	mRNA:MD04G1243300
mRNA:MD04G1243300	mRNA:MD04G1243400
mRNA:MD05G1006800	mRNA:MD05G1007000
mRNA:MD05G1008900	mRNA:MD05G1009100
mRNA:MD05G1011400	mRNA:MD05G1011500
mRNA:MD05G1012200	mRNA:MD05G1012300
mRNA:MD05G1016200	mRNA:MD05G1016400
mRNA:MD05G1024400	mRNA:MD05G1024500
mRNA:MD05G1028200	mRNA:MD05G1028300
mRNA:MD05G1031700	mRNA:MD05G1031800
mRNA:MD05G1039400	mRNA:MD05G1039500
mRNA:MD05G1046000	mRNA:MD05G1046300
mRNA:MD05G1050700	mRNA:MD05G1050800
mRNA:MD05G1051600	mRNA:MD05G1051700
mRNA:MD05G1051700	mRNA:MD05G1051800
mRNA:MD05G1051800	mRNA:MD05G1052000
mRNA:MD05G1056000	mRNA:MD05G1056300
mRNA:MD05G1060200	mRNA:MD05G1060300
mRNA:MD05G1062800	mRNA:MD05G1062900
mRNA:MD05G1064900	mRNA:MD05G1065000
mRNA:MD05G1068000	mRNA:MD05G1068100
mRNA:MD05G1068600	mRNA:MD05G1068700
mRNA:MD05G1074000	mRNA:MD05G1074100
mRNA:MD05G1074100	mRNA:MD05G1074200
mRNA:MD05G1076400	mRNA:MD05G1076500
mRNA:MD05G1079100	mRNA:MD05G1079200
mRNA:MD05G1081100	mRNA:MD05G1081200
mRNA:MD05G1085400	mRNA:MD05G1085600
mRNA:MD05G1085700	mRNA:MD05G1085800
mRNA:MD05G1086200	mRNA:MD05G1086300
mRNA:MD05G1086600	mRNA:MD05G1086700
mRNA:MD05G1089800	mRNA:MD05G1089900
mRNA:MD05G1098800	mRNA:MD05G1098900
mRNA:MD05G1100700	mRNA:MD05G1100800
mRNA:MD05G1100800	mRNA:MD05G1100900
mRNA:MD05G1102900	mRNA:MD05G1103100
mRNA:MD05G1104900	mRNA:MD05G1105000
mRNA:MD05G1105000	mRNA:MD05G1105100
mRNA:MD05G1105800	mRNA:MD05G1105900
mRNA:MD05G1105900	mRNA:MD05G1106000
mRNA:MD05G1107900	mRNA:MD05G1108000
mRNA:MD05G1110100	mRNA:MD05G1110200
mRNA:MD05G1110200	mRNA:MD05G1110300
mRNA:MD05G1110400	mRNA:MD05G1110500
mRNA:MD05G1111700	mRNA:MD05G1111800
mRNA:MD05G1111800	mRNA:MD05G1111900
mRNA:MD05G1112000	mRNA:MD05G1112100
mRNA:MD05G1112100	mRNA:MD05G1112200
mRNA:MD05G1113400	mRNA:MD05G1113500
mRNA:MD05G1113500	mRNA:MD05G1113600
mRNA:MD05G1113600	mRNA:MD05G1113700
mRNA:MD05G1122700	mRNA:MD05G1122800
mRNA:MD05G1122900	mRNA:MD05G1123000
mRNA:MD05G1123500	mRNA:MD05G1123600
mRNA:MD05G1123600	mRNA:MD05G1123700
mRNA:MD05G1125600	mRNA:MD05G1125700
mRNA:MD05G1127400	mRNA:MD05G1127600
mRNA:MD05G1127900	mRNA:MD05G1128000
mRNA:MD05G1128000	mRNA:MD05G1128100
mRNA:MD05G1129500	mRNA:MD05G1129600
mRNA:MD05G1129600	mRNA:MD05G1129800
mRNA:MD05G1130100	mRNA:MD05G1130200
mRNA:MD05G1130600	mRNA:MD05G1130700
mRNA:MD05G1131000	mRNA:MD05G1131200
mRNA:MD05G1131900	mRNA:MD05G1132000
mRNA:MD05G1136400	mRNA:MD05G1136500
mRNA:MD05G1139100	mRNA:MD05G1139200
mRNA:MD05G1139500	mRNA:MD05G1139600
mRNA:MD05G1144600	mRNA:MD05G1144700
mRNA:MD05G1148800	mRNA:MD05G1148900
mRNA:MD05G1153200	mRNA:MD05G1153300
mRNA:MD05G1155900	mRNA:MD05G1156000
mRNA:MD05G1156000	mRNA:MD05G1156100
mRNA:MD05G1156200	mRNA:MD05G1156300
mRNA:MD05G1156300	mRNA:MD05G1156400
mRNA:MD05G1157700	mRNA:MD05G1157800
mRNA:MD05G1158700	mRNA:MD05G1158800
mRNA:MD05G1164400	mRNA:MD05G1164600
mRNA:MD05G1165300	mRNA:MD05G1165400
mRNA:MD05G1167600	mRNA:MD05G1167700
mRNA:MD05G1168400	mRNA:MD05G1168500
mRNA:MD05G1168500	mRNA:MD05G1168600
mRNA:MD05G1168600	mRNA:MD05G1168700
mRNA:MD05G1168700	mRNA:MD05G1168800
mRNA:MD05G1169700	mRNA:MD05G1169800
mRNA:MD05G1169800	mRNA:MD05G1169900
mRNA:MD05G1169900	mRNA:MD05G1170000
mRNA:MD05G1170000	mRNA:MD05G1170100
mRNA:MD05G1173300	mRNA:MD05G1173400
mRNA:MD05G1173400	mRNA:MD05G1173600
mRNA:MD05G1181700	mRNA:MD05G1181800
mRNA:MD05G1181800	mRNA:MD05G1182000
mRNA:MD05G1184200	mRNA:MD05G1184300
mRNA:MD05G1184300	mRNA:MD05G1184400
mRNA:MD05G1187100	mRNA:MD05G1187200
mRNA:MD05G1188200	mRNA:MD05G1188300
mRNA:MD05G1189600	mRNA:MD05G1189700
mRNA:MD05G1191000	mRNA:MD05G1191100
mRNA:MD05G1193300	mRNA:MD05G1193400
mRNA:MD05G1196800	mRNA:MD05G1196900
mRNA:MD05G1198800	mRNA:MD05G1198900
mRNA:MD05G1200700	mRNA:MD05G1200800
mRNA:MD05G1200800	mRNA:MD05G1200900
mRNA:MD05G1205300	mRNA:MD05G1205400
mRNA:MD05G1207700	mRNA:MD05G1207800
mRNA:MD05G1207900	mRNA:MD05G1208000
mRNA:MD05G1210000	mRNA:MD05G1210100
mRNA:MD05G1210100	mRNA:MD05G1210200
mRNA:MD05G1210600	mRNA:MD05G1210700
mRNA:MD05G1212100	mRNA:MD05G1212300
mRNA:MD05G1214100	mRNA:MD05G1214200
mRNA:MD05G1218200	mRNA:MD05G1218500
mRNA:MD05G1218800	mRNA:MD05G1218900
mRNA:MD05G1220200	mRNA:MD05G1220300
mRNA:MD05G1220800	mRNA:MD05G1221000
mRNA:MD05G1222500	mRNA:MD05G1222600
mRNA:MD05G1226500	mRNA:MD05G1226600
mRNA:MD05G1226600	mRNA:MD05G1226700
mRNA:MD05G1226700	mRNA:MD05G1226800
mRNA:MD05G1227200	mRNA:MD05G1227300
mRNA:MD05G1227300	mRNA:MD05G1227400
mRNA:MD05G1227400	mRNA:MD05G1227500
mRNA:MD05G1233300	mRNA:MD05G1233400
mRNA:MD05G1233500	mRNA:MD05G1233600
mRNA:MD05G1235000	mRNA:MD05G1235100
mRNA:MD05G1237600	mRNA:MD05G1237700
mRNA:MD05G1245200	mRNA:MD05G1245300
mRNA:MD05G1246400	mRNA:MD05G1246500
mRNA:MD05G1247200	mRNA:MD05G1247400
mRNA:MD05G1247500	mRNA:MD05G1247600
mRNA:MD05G1249700	mRNA:MD05G1249800
mRNA:MD05G1250600	mRNA:MD05G1250700
mRNA:MD05G1251300	mRNA:MD05G1251400
mRNA:MD05G1255500	mRNA:MD05G1255600
mRNA:MD05G1256300	mRNA:MD05G1256400
mRNA:MD05G1257300	mRNA:MD05G1257400
mRNA:MD05G1261000	mRNA:MD05G1261100
mRNA:MD05G1262200	mRNA:MD05G1262300
mRNA:MD05G1262500	mRNA:MD05G1262600
mRNA:MD05G1262600	mRNA:MD05G1262700
mRNA:MD05G1264800	mRNA:MD05G1264900
mRNA:MD05G1266200	mRNA:MD05G1266400
mRNA:MD05G1266700	mRNA:MD05G1266800
mRNA:MD05G1267200	mRNA:MD05G1267300
mRNA:MD05G1267300	mRNA:MD05G1267400
mRNA:MD05G1267400	mRNA:MD05G1267500
mRNA:MD05G1267500	mRNA:MD05G1267600
mRNA:MD05G1267800	mRNA:MD05G1267900
mRNA:MD05G1267900	mRNA:MD05G1268000
mRNA:MD05G1268000	mRNA:MD05G1268100
mRNA:MD05G1268100	mRNA:MD05G1268200
mRNA:MD05G1268400	mRNA:MD05G1268500
mRNA:MD05G1268900	mRNA:MD05G1269000
mRNA:MD05G1269500	mRNA:MD05G1269600
mRNA:MD05G1269600	mRNA:MD05G1269700
mRNA:MD05G1269700	mRNA:MD05G1269800
mRNA:MD05G1269900	mRNA:MD05G1270000
mRNA:MD05G1271400	mRNA:MD05G1271500
mRNA:MD05G1272600	mRNA:MD05G1272700
mRNA:MD05G1274600	mRNA:MD05G1274700
mRNA:MD05G1274700	mRNA:MD05G1274900
mRNA:MD05G1276500	mRNA:MD05G1276700
mRNA:MD05G1276900	mRNA:MD05G1277000
mRNA:MD05G1277000	mRNA:MD05G1277100
mRNA:MD05G1277700	mRNA:MD05G1277800
mRNA:MD05G1277800	mRNA:MD05G1277900
mRNA:MD05G1278000	mRNA:MD05G1278100
mRNA:MD05G1278100	mRNA:MD05G1278200
mRNA:MD05G1282000	mRNA:MD05G1282100
mRNA:MD05G1286400	mRNA:MD05G1286500
mRNA:MD05G1288600	mRNA:MD05G1288700
mRNA:MD05G1289200	mRNA:MD05G1289300
mRNA:MD05G1289900	mRNA:MD05G1290000
mRNA:MD05G1290000	mRNA:MD05G1290100
mRNA:MD05G1292600	mRNA:MD05G1292700
mRNA:MD05G1293100	mRNA:MD05G1293200
mRNA:MD05G1293200	mRNA:MD05G1293300
mRNA:MD05G1297700	mRNA:MD05G1297800
mRNA:MD05G1298800	mRNA:MD05G1298900
mRNA:MD05G1301700	mRNA:MD05G1301800
mRNA:MD05G1302900	mRNA:MD05G1303000
mRNA:MD05G1303000	mRNA:MD05G1303100
mRNA:MD05G1303900	mRNA:MD05G1304000
mRNA:MD05G1305300	mRNA:MD05G1305400
mRNA:MD05G1305700	mRNA:MD05G1305800
mRNA:MD05G1305800	mRNA:MD05G1305900
mRNA:MD05G1306800	mRNA:MD05G1306900
mRNA:MD05G1307800	mRNA:MD05G1307900
mRNA:MD05G1307900	mRNA:MD05G1308000
mRNA:MD05G1308900	mRNA:MD05G1309000
mRNA:MD05G1309100	mRNA:MD05G1309200
mRNA:MD05G1318900	mRNA:MD05G1319100
mRNA:MD05G1320100	mRNA:MD05G1320200
mRNA:MD05G1321500	mRNA:MD05G1321600
mRNA:MD05G1321600	mRNA:MD05G1321700
mRNA:MD05G1323600	mRNA:MD05G1323700
mRNA:MD05G1323700	mRNA:MD05G1323800
mRNA:MD05G1327800	mRNA:MD05G1327900
mRNA:MD05G1327900	mRNA:MD05G1328000
mRNA:MD05G1328200	mRNA:MD05G1328300
mRNA:MD05G1329200	mRNA:MD05G1329300
mRNA:MD05G1329300	mRNA:MD05G1329500
mRNA:MD05G1329600	mRNA:MD05G1329700
mRNA:MD05G1331100	mRNA:MD05G1331200
mRNA:MD05G1331200	mRNA:MD05G1331300
mRNA:MD05G1331300	mRNA:MD05G1331400
mRNA:MD05G1331400	mRNA:MD05G1331500
mRNA:MD05G1331600	mRNA:MD05G1331700
mRNA:MD05G1332000	mRNA:MD05G1332100
mRNA:MD05G1332300	mRNA:MD05G1332400
mRNA:MD05G1332600	mRNA:MD05G1332700
mRNA:MD05G1332800	mRNA:MD05G1332900
mRNA:MD05G1336000	mRNA:MD05G1336100
mRNA:MD05G1337400	mRNA:MD05G1337500
mRNA:MD05G1337700	mRNA:MD05G1337900
mRNA:MD05G1339200	mRNA:MD05G1339300
mRNA:MD05G1339300	mRNA:MD05G1339400
mRNA:MD05G1344300	mRNA:MD05G1344400
mRNA:MD05G1348900	mRNA:MD05G1349100
mRNA:MD05G1349100	mRNA:MD05G1349200
mRNA:MD05G1359200	mRNA:MD05G1359300
mRNA:MD05G1359700	mRNA:MD05G1359900
mRNA:MD05G1361300	mRNA:MD05G1361400
mRNA:MD06G1002600	mRNA:MD06G1002700
mRNA:MD06G1003200	mRNA:MD06G1003300
mRNA:MD06G1003300	mRNA:MD06G1003400
mRNA:MD06G1003400	mRNA:MD06G1003500
mRNA:MD06G1003500	mRNA:MD06G1003600
mRNA:MD06G1003600	mRNA:MD06G1003700
mRNA:MD06G1003700	mRNA:MD06G1003800
mRNA:MD06G1003800	mRNA:MD06G1003900
mRNA:MD06G1008600	mRNA:MD06G1008700
mRNA:MD06G1013100	mRNA:MD06G1013200
mRNA:MD06G1013500	mRNA:MD06G1013600
mRNA:MD06G1016700	mRNA:MD06G1016800
mRNA:MD06G1017400	mRNA:MD06G1017500
mRNA:MD06G1017800	mRNA:MD06G1017900
mRNA:MD06G1020700	mRNA:MD06G1020800
mRNA:MD06G1025100	mRNA:MD06G1025200
mRNA:MD06G1027500	mRNA:MD06G1027800
mRNA:MD06G1028300	mRNA:MD06G1028400
mRNA:MD06G1028400	mRNA:MD06G1028500
mRNA:MD06G1033100	mRNA:MD06G1033200
mRNA:MD06G1034100	mRNA:MD06G1034200
mRNA:MD06G1041300	mRNA:MD06G1041400
mRNA:MD06G1041400	mRNA:MD06G1041500
mRNA:MD06G1041900	mRNA:MD06G1042400
mRNA:MD06G1045600	mRNA:MD06G1045700
mRNA:MD06G1056000	mRNA:MD06G1056200
mRNA:MD06G1060600	mRNA:MD06G1060700
mRNA:MD06G1060700	mRNA:MD06G1060900
mRNA:MD06G1062000	mRNA:MD06G1062200
mRNA:MD06G1063000	mRNA:MD06G1063100
mRNA:MD06G1073300	mRNA:MD06G1073500
mRNA:MD06G1080500	mRNA:MD06G1080600
mRNA:MD06G1080800	mRNA:MD06G1080900
mRNA:MD06G1081300	mRNA:MD06G1081400
mRNA:MD06G1081400	mRNA:MD06G1081500
mRNA:MD06G1081500	mRNA:MD06G1081600
mRNA:MD06G1085400	mRNA:MD06G1085500
mRNA:MD06G1089800	mRNA:MD06G1090000
mRNA:MD06G1093100	mRNA:MD06G1093300
mRNA:MD06G1093400	mRNA:MD06G1093600
mRNA:MD06G1093600	mRNA:MD06G1093700
mRNA:MD06G1093700	mRNA:MD06G1093800
mRNA:MD06G1094000	mRNA:MD06G1094100
mRNA:MD06G1094100	mRNA:MD06G1094200
mRNA:MD06G1094300	mRNA:MD06G1094400
mRNA:MD06G1096500	mRNA:MD06G1096600
mRNA:MD06G1098900	mRNA:MD06G1099000
mRNA:MD06G1099000	mRNA:MD06G1099100
mRNA:MD06G1100900	mRNA:MD06G1101000
mRNA:MD06G1101500	mRNA:MD06G1101600
mRNA:MD06G1101600	mRNA:MD06G1101700
mRNA:MD06G1102200	mRNA:MD06G1102300
mRNA:MD06G1103300	mRNA:MD06G1103400
mRNA:MD06G1103400	mRNA:MD06G1103500
mRNA:MD06G1103500	mRNA:MD06G1103600
mRNA:MD06G1103800	mRNA:MD06G1103900
mRNA:MD06G1106400	mRNA:MD06G1106500
mRNA:MD06G1107200	mRNA:MD06G1107300
mRNA:MD06G1107900	mRNA:MD06G1108000
mRNA:MD06G1108000	mRNA:MD06G1108100
mRNA:MD06G1112200	mRNA:MD06G1112300
mRNA:MD06G1119900	mRNA:MD06G1120000
mRNA:MD06G1120000	mRNA:MD06G1120100
mRNA:MD06G1120100	mRNA:MD06G1120200
mRNA:MD06G1122600	mRNA:MD06G1122900
mRNA:MD06G1123000	mRNA:MD06G1123400
mRNA:MD06G1124000	mRNA:MD06G1124100
mRNA:MD06G1126100	mRNA:MD06G1126200
mRNA:MD06G1126200	mRNA:MD06G1126300
mRNA:MD06G1126900	mRNA:MD06G1127000
mRNA:MD06G1127100	mRNA:MD06G1127200
mRNA:MD06G1130000	mRNA:MD06G1130100
mRNA:MD06G1130300	mRNA:MD06G1130400
mRNA:MD06G1134600	mRNA:MD06G1134700
mRNA:MD06G1135100	mRNA:MD06G1135200
mRNA:MD06G1135200	mRNA:MD06G1135400
mRNA:MD06G1135400	mRNA:MD06G1135500
mRNA:MD06G1136500	mRNA:MD06G1136600
mRNA:MD06G1139000	mRNA:MD06G1139200
mRNA:MD06G1139200	mRNA:MD06G1139500
mRNA:MD06G1142200	mRNA:MD06G1142300
mRNA:MD06G1142300	mRNA:MD06G1142400
mRNA:MD06G1144000	mRNA:MD06G1144100
mRNA:MD06G1144600	mRNA:MD06G1144800
mRNA:MD06G1148000	mRNA:MD06G1148200
mRNA:MD06G1148200	mRNA:MD06G1148400
mRNA:MD06G1149400	mRNA:MD06G1149500
mRNA:MD06G1149700	mRNA:MD06G1149800
mRNA:MD06G1150500	mRNA:MD06G1150600
mRNA:MD06G1150600	mRNA:MD06G1150900
mRNA:MD06G1151100	mRNA:MD06G1151200
mRNA:MD06G1152800	mRNA:MD06G1153100
mRNA:MD06G1160700	mRNA:MD06G1160900
mRNA:MD06G1162600	mRNA:MD06G1162700
mRNA:MD06G1164000	mRNA:MD06G1164100
mRNA:MD06G1165900	mRNA:MD06G1166000
mRNA:MD06G1168800	mRNA:MD06G1168900
mRNA:MD06G1179300	mRNA:MD06G1179400
mRNA:MD06G1181400	mRNA:MD06G1181500
mRNA:MD06G1182600	mRNA:MD06G1182700
mRNA:MD06G1182700	mRNA:MD06G1182800
mRNA:MD06G1184200	mRNA:MD06G1184300
mRNA:MD06G1185400	mRNA:MD06G1185500
mRNA:MD06G1185500	mRNA:MD06G1185600
mRNA:MD06G1187100	mRNA:MD06G1187200
mRNA:MD06G1187800	mRNA:MD06G1187900
mRNA:MD06G1187900	mRNA:MD06G1188000
mRNA:MD06G1192000	mRNA:MD06G1192100
mRNA:MD06G1196400	mRNA:MD06G1196500
mRNA:MD06G1202100	mRNA:MD06G1202200
mRNA:MD06G1204100	mRNA:MD06G1204300
mRNA:MD06G1205100	mRNA:MD06G1205200
mRNA:MD06G1205300	mRNA:MD06G1205500
mRNA:MD06G1207600	mRNA:MD06G1207800
mRNA:MD06G1212600	mRNA:MD06G1212700
mRNA:MD06G1212900	mRNA:MD06G1213000
mRNA:MD06G1213700	mRNA:MD06G1213800
mRNA:MD06G1213800	mRNA:MD06G1213900
mRNA:MD06G1214400	mRNA:MD06G1214500
mRNA:MD06G1217400	mRNA:MD06G1217500
mRNA:MD06G1218600	mRNA:MD06G1218800
mRNA:MD06G1220500	mRNA:MD06G1220600
mRNA:MD06G1222000	mRNA:MD06G1222100
mRNA:MD06G1222600	mRNA:MD06G1222700
mRNA:MD06G1223600	mRNA:MD06G1223700
mRNA:MD06G1223700	mRNA:MD06G1223800
mRNA:MD06G1224000	mRNA:MD06G1224100
mRNA:MD06G1224900	mRNA:MD06G1225000
mRNA:MD06G1233400	mRNA:MD06G1233500
mRNA:MD06G1235000	mRNA:MD06G1235100
mRNA:MD06G1235700	mRNA:MD06G1235800
mRNA:MD06G1236000	mRNA:MD06G1236100
mRNA:MD06G1237000	mRNA:MD06G1237100
mRNA:MD06G1237300	mRNA:MD06G1237400
mRNA:MD06G1237500	mRNA:MD06G1237600
mRNA:MD07G1007400	mRNA:MD07G1007500
mRNA:MD07G1007500	mRNA:MD07G1007600
mRNA:MD07G1008900	mRNA:MD07G1009000
mRNA:MD07G1020900	mRNA:MD07G1021100
mRNA:MD07G1022100	mRNA:MD07G1022200
mRNA:MD07G1022600	mRNA:MD07G1022700
mRNA:MD07G1028400	mRNA:MD07G1028500
mRNA:MD07G1029400	mRNA:MD07G1029500
mRNA:MD07G1030200	mRNA:MD07G1030400
mRNA:MD07G1032900	mRNA:MD07G1033000
mRNA:MD07G1033100	mRNA:MD07G1033200
mRNA:MD07G1034900	mRNA:MD07G1035000
mRNA:MD07G1035300	mRNA:MD07G1035400
mRNA:MD07G1036200	mRNA:MD07G1036300
mRNA:MD07G1037500	mRNA:MD07G1037600
mRNA:MD07G1038600	mRNA:MD07G1038800
mRNA:MD07G1038800	mRNA:MD07G1038900
mRNA:MD07G1041500	mRNA:MD07G1041600
mRNA:MD07G1041600	mRNA:MD07G1041700
mRNA:MD07G1041700	mRNA:MD07G1041800
mRNA:MD07G1041800	mRNA:MD07G1041900
mRNA:MD07G1041900	mRNA:MD07G1042000
mRNA:MD07G1047400	mRNA:MD07G1047500
mRNA:MD07G1048000	mRNA:MD07G1048100
mRNA:MD07G1050200	mRNA:MD07G1050300
mRNA:MD07G1057100	mRNA:MD07G1057200
mRNA:MD07G1058000	mRNA:MD07G1058100
mRNA:MD07G1058700	mRNA:MD07G1058900
mRNA:MD07G1060200	mRNA:MD07G1060300
mRNA:MD07G1061000	mRNA:MD07G1061100
mRNA:MD07G1061800	mRNA:MD07G1061900
mRNA:MD07G1064300	mRNA:MD07G1064400
mRNA:MD07G1065100	mRNA:MD07G1065200
mRNA:MD07G1065200	mRNA:MD07G1065300
mRNA:MD07G1067600	mRNA:MD07G1067700
mRNA:MD07G1072100	mRNA:MD07G1072200
mRNA:MD07G1072900	mRNA:MD07G1073000
mRNA:MD07G1073100	mRNA:MD07G1073200
mRNA:MD07G1074200	mRNA:MD07G1074300
mRNA:MD07G1076400	mRNA:MD07G1076500
mRNA:MD07G1077400	mRNA:MD07G1077500
mRNA:MD07G1077900	mRNA:MD07G1078000
mRNA:MD07G1079200	mRNA:MD07G1079300
mRNA:MD07G1079800	mRNA:MD07G1079900
mRNA:MD07G1079900	mRNA:MD07G1080000
mRNA:MD07G1085400	mRNA:MD07G1085500
mRNA:MD07G1086200	mRNA:MD07G1086300
mRNA:MD07G1089300	mRNA:MD07G1089400
mRNA:MD07G1092100	mRNA:MD07G1092300
mRNA:MD07G1094000	mRNA:MD07G1094100
mRNA:MD07G1094300	mRNA:MD07G1094400
mRNA:MD07G1095000	mRNA:MD07G1095100
mRNA:MD07G1095500	mRNA:MD07G1095700
mRNA:MD07G1099400	mRNA:MD07G1099500
mRNA:MD07G1099600	mRNA:MD07G1099700
mRNA:MD07G1101100	mRNA:MD07G1101200
mRNA:MD07G1101900	mRNA:MD07G1102000
mRNA:MD07G1105900	mRNA:MD07G1106200
mRNA:MD07G1106200	mRNA:MD07G1106300
mRNA:MD07G1107300	mRNA:MD07G1107400
mRNA:MD07G1112500	mRNA:MD07G1112600
mRNA:MD07G1118400	mRNA:MD07G1118500
mRNA:MD07G1118500	mRNA:MD07G1118600
mRNA:MD07G1119600	mRNA:MD07G1119700
mRNA:MD07G1124400	mRNA:MD07G1124500
mRNA:MD07G1126400	mRNA:MD07G1126500
mRNA:MD07G1126500	mRNA:MD07G1126600
mRNA:MD07G1126700	mRNA:MD07G1126800
mRNA:MD07G1130800	mRNA:MD07G1130900
mRNA:MD07G1139700	mRNA:MD07G1139800
mRNA:MD07G1142200	mRNA:MD07G1142300
mRNA:MD07G1143600	mRNA:MD07G1143700
mRNA:MD07G1149600	mRNA:MD07G1149700
mRNA:MD07G1157100	mRNA:MD07G1157200
mRNA:MD07G1159700	mRNA:MD07G1159800
mRNA:MD07G1159800	mRNA:MD07G1159900
mRNA:MD07G1161000	mRNA:MD07G1161100
mRNA:MD07G1161400	mRNA:MD07G1161500
mRNA:MD07G1162200	mRNA:MD07G1162300
mRNA:MD07G1162800	mRNA:MD07G1162900
mRNA:MD07G1162900	mRNA:MD07G1163000
mRNA:MD07G1163000	mRNA:MD07G1163100
mRNA:MD07G1169300	mRNA:MD07G1169400
mRNA:MD07G1170100	mRNA:MD07G1170200
mRNA:MD07G1172800	mRNA:MD07G1173000
mRNA:MD07G1177600	mRNA:MD07G1177700
mRNA:MD07G1181200	mRNA:MD07G1181300
mRNA:MD07G1186300	mRNA:MD07G1186400
mRNA:MD07G1187000	mRNA:MD07G1187200
mRNA:MD07G1187300	mRNA:MD07G1187400
mRNA:MD07G1187800	mRNA:MD07G1188100
mRNA:MD07G1189200	mRNA:MD07G1189300
mRNA:MD07G1190300	mRNA:MD07G1190400
mRNA:MD07G1190400	mRNA:MD07G1190500
mRNA:MD07G1190500	mRNA:MD07G1190600
mRNA:MD07G1192300	mRNA:MD07G1192400
mRNA:MD07G1192500	mRNA:MD07G1192600
mRNA:MD07G1195700	mRNA:MD07G1195800
mRNA:MD07G1196000	mRNA:MD07G1196100
mRNA:MD07G1196500	mRNA:MD07G1196600
mRNA:MD07G1196700	mRNA:MD07G1196800
mRNA:MD07G1198600	mRNA:MD07G1198700
mRNA:MD07G1198800	mRNA:MD07G1198900
mRNA:MD07G1202800	mRNA:MD07G1202900
mRNA:MD07G1205300	mRNA:MD07G1205400
mRNA:MD07G1207000	mRNA:MD07G1207100
mRNA:MD07G1209500	mRNA:MD07G1209700
mRNA:MD07G1210400	mRNA:MD07G1210500
mRNA:MD07G1210500	mRNA:MD07G1210700
mRNA:MD07G1210700	mRNA:MD07G1210800
mRNA:MD07G1216000	mRNA:MD07G1216100
mRNA:MD07G1221800	mRNA:MD07G1221900
mRNA:MD07G1223600	mRNA:MD07G1223700
mRNA:MD07G1227200	mRNA:MD07G1227500
mRNA:MD07G1227500	mRNA:MD07G1227600
mRNA:MD07G1227800	mRNA:MD07G1227900
mRNA:MD07G1230700	mRNA:MD07G1230800
mRNA:MD07G1230800	mRNA:MD07G1230900
mRNA:MD07G1239700	mRNA:MD07G1239800
mRNA:MD07G1240400	mRNA:MD07G1240500
mRNA:MD07G1243800	mRNA:MD07G1243900
mRNA:MD07G1248600	mRNA:MD07G1248700
mRNA:MD07G1249700	mRNA:MD07G1249800
mRNA:MD07G1250600	mRNA:MD07G1250700
mRNA:MD07G1251500	mRNA:MD07G1251600
mRNA:MD07G1252500	mRNA:MD07G1252600
mRNA:MD07G1253100	mRNA:MD07G1253200
mRNA:MD07G1255400	mRNA:MD07G1255500
mRNA:MD07G1255600	mRNA:MD07G1255800
mRNA:MD07G1258600	mRNA:MD07G1258700
mRNA:MD07G1258800	mRNA:MD07G1258900
mRNA:MD07G1259200	mRNA:MD07G1259300
mRNA:MD07G1263700	mRNA:MD07G1263800
mRNA:MD07G1264600	mRNA:MD07G1264700
mRNA:MD07G1264800	mRNA:MD07G1264900
mRNA:MD07G1265400	mRNA:MD07G1265600
mRNA:MD07G1267400	mRNA:MD07G1267500
mRNA:MD07G1268200	mRNA:MD07G1268300
mRNA:MD07G1270200	mRNA:MD07G1270300
mRNA:MD07G1271200	mRNA:MD07G1271300
mRNA:MD07G1273600	mRNA:MD07G1273700
mRNA:MD07G1273700	mRNA:MD07G1273800
mRNA:MD07G1274400	mRNA:MD07G1274500
mRNA:MD07G1275000	mRNA:MD07G1275100
mRNA:MD07G1275200	mRNA:MD07G1275300
mRNA:MD07G1275300	mRNA:MD07G1275500
mRNA:MD07G1275500	mRNA:MD07G1275600
mRNA:MD07G1275600	mRNA:MD07G1275700
mRNA:MD07G1276400	mRNA:MD07G1276500
mRNA:MD07G1277000	mRNA:MD07G1277100
mRNA:MD07G1277200	mRNA:MD07G1277300
mRNA:MD07G1278000	mRNA:MD07G1278100
mRNA:MD07G1288100	mRNA:MD07G1288200
mRNA:MD07G1290600	mRNA:MD07G1290700
mRNA:MD07G1292800	mRNA:MD07G1292900
mRNA:MD07G1295300	mRNA:MD07G1295400
mRNA:MD07G1299400	mRNA:MD07G1299500
mRNA:MD07G1299500	mRNA:MD07G1299600
mRNA:MD07G1300300	mRNA:MD07G1300500
mRNA:MD07G1300900	mRNA:MD07G1301000
mRNA:MD07G1301200	mRNA:MD07G1301300
mRNA:MD07G1302500	mRNA:MD07G1302600
mRNA:MD07G1302700	mRNA:MD07G1302800
mRNA:MD08G1004100	mRNA:MD08G1004200
mRNA:MD08G1005600	mRNA:MD08G1005700
mRNA:MD08G1006800	mRNA:MD08G1006900
mRNA:MD08G1015200	mRNA:MD08G1015300
mRNA:MD08G1016600	mRNA:MD08G1016900
mRNA:MD08G1016900	mRNA:MD08G1017000
mRNA:MD08G1017600	mRNA:MD08G1017800
mRNA:MD08G1018200	mRNA:MD08G1018400
mRNA:MD08G1024200	mRNA:MD08G1024300
mRNA:MD08G1026600	mRNA:MD08G1026700
mRNA:MD08G1027000	mRNA:MD08G1027100
mRNA:MD08G1029400	mRNA:MD08G1029500
mRNA:MD08G1029500	mRNA:MD08G1029600
mRNA:MD08G1032800	mRNA:MD08G1032900
mRNA:MD08G1032900	mRNA:MD08G1033000
mRNA:MD08G1034400	mRNA:MD08G1034500
mRNA:MD08G1037500	mRNA:MD08G1037600
mRNA:MD08G1038100	mRNA:MD08G1038200
mRNA:MD08G1041200	mRNA:MD08G1041300
mRNA:MD08G1041500	mRNA:MD08G1041600
mRNA:MD08G1042100	mRNA:MD08G1042400
mRNA:MD08G1042400	mRNA:MD08G1042500
mRNA:MD08G1043800	mRNA:MD08G1043900
mRNA:MD08G1043900	mRNA:MD08G1044000
mRNA:MD08G1048100	mRNA:MD08G1048200
mRNA:MD08G1048200	mRNA:MD08G1048300
mRNA:MD08G1048600	mRNA:MD08G1048700
mRNA:MD08G1048900	mRNA:MD08G1049000
mRNA:MD08G1050600	mRNA:MD08G1050700
mRNA:MD08G1050700	mRNA:MD08G1050800
mRNA:MD08G1050800	mRNA:MD08G1050900
mRNA:MD08G1050900	mRNA:MD08G1051100
mRNA:MD08G1051400	mRNA:MD08G1051600
mRNA:MD08G1053000	mRNA:MD08G1053100
mRNA:MD08G1053200	mRNA:MD08G1053400
mRNA:MD08G1053400	mRNA:MD08G1053500
mRNA:MD08G1053800	mRNA:MD08G1053900
mRNA:MD08G1053900	mRNA:MD08G1054000
mRNA:MD08G1054100	mRNA:MD08G1054200
mRNA:MD08G1056300	mRNA:MD08G1056400
mRNA:MD08G1061400	mRNA:MD08G1061500
mRNA:MD08G1062000	mRNA:MD08G1062100
mRNA:MD08G1064500	mRNA:MD08G1064600
mRNA:MD08G1065000	mRNA:MD08G1065100
mRNA:MD08G1066400	mRNA:MD08G1066500
mRNA:MD08G1067100	mRNA:MD08G1067200
mRNA:MD08G1068200	mRNA:MD08G1068300
mRNA:MD08G1068700	mRNA:MD08G1068800
mRNA:MD08G1069200	mRNA:MD08G1069300
mRNA:MD08G1070700	mRNA:MD08G1070800
mRNA:MD08G1075400	mRNA:MD08G1075500
mRNA:MD08G1075800	mRNA:MD08G1076000
mRNA:MD08G1078200	mRNA:MD08G1078300
mRNA:MD08G1084500	mRNA:MD08G1084800
mRNA:MD08G1086300	mRNA:MD08G1086400
mRNA:MD08G1087900	mRNA:MD08G1088000
mRNA:MD08G1088900	mRNA:MD08G1089100
mRNA:MD08G1091000	mRNA:MD08G1091200
mRNA:MD08G1092300	mRNA:MD08G1092400
mRNA:MD08G1096500	mRNA:MD08G1096600
mRNA:MD08G1102200	mRNA:MD08G1102300
mRNA:MD08G1102800	mRNA:MD08G1102900
mRNA:MD08G1105300	mRNA:MD08G1105500
mRNA:MD08G1105600	mRNA:MD08G1105800
mRNA:MD08G1107100	mRNA:MD08G1107200
mRNA:MD08G1110200	mRNA:MD08G1110300
mRNA:MD08G1112000	mRNA:MD08G1112100
mRNA:MD08G1112100	mRNA:MD08G1112200
mRNA:MD08G1112200	mRNA:MD08G1112400
mRNA:MD08G1114500	mRNA:MD08G1114600
mRNA:MD08G1115000	mRNA:MD08G1115100
mRNA:MD08G1117400	mRNA:MD08G1117500
mRNA:MD08G1117600	mRNA:MD08G1117700
mRNA:MD08G1121900	mRNA:MD08G1122000
mRNA:MD08G1125100	mRNA:MD08G1125200
mRNA:MD08G1132500	mRNA:MD08G1132600
mRNA:MD08G1132800	mRNA:MD08G1132900
mRNA:MD08G1140300	mRNA:MD08G1140400
mRNA:MD08G1141300	mRNA:MD08G1141400
mRNA:MD08G1143600	mRNA:MD08G1143700
mRNA:MD08G1146300	mRNA:MD08G1146400
mRNA:MD08G1146400	mRNA:MD08G1146500
mRNA:MD08G1146500	mRNA:MD08G1146600
mRNA:MD08G1170500	mRNA:MD08G1170900
mRNA:MD08G1175000	mRNA:MD08G1175100
mRNA:MD08G1175900	mRNA:MD08G1176000
mRNA:MD08G1178900	mRNA:MD08G1179000
mRNA:MD08G1181500	mRNA:MD08G1181700
mRNA:MD08G1185400	mRNA:MD08G1185500
mRNA:MD08G1185500	mRNA:MD08G1185600
mRNA:MD08G1185600	mRNA:MD08G1185700
mRNA:MD08G1185900	mRNA:MD08G1186000
mRNA:MD08G1186000	mRNA:MD08G1186100
mRNA:MD08G1188000	mRNA:MD08G1188100
mRNA:MD08G1190000	mRNA:MD08G1190200
mRNA:MD08G1190900	mRNA:MD08G1191000
mRNA:MD08G1195000	mRNA:MD08G1195100
mRNA:MD08G1196900	mRNA:MD08G1197000
mRNA:MD08G1197200	mRNA:MD08G1197300
mRNA:MD08G1198000	mRNA:MD08G1198100
mRNA:MD08G1200800	mRNA:MD08G1200900
mRNA:MD08G1205300	mRNA:MD08G1205500
mRNA:MD08G1205800	mRNA:MD08G1205900
mRNA:MD08G1208900	mRNA:MD08G1209000
mRNA:MD08G1222800	mRNA:MD08G1222900
mRNA:MD08G1222900	mRNA:MD08G1223100
mRNA:MD08G1224400	mRNA:MD08G1224500
mRNA:MD08G1228500	mRNA:MD08G1228600
mRNA:MD08G1228900	mRNA:MD08G1229000
mRNA:MD08G1230400	mRNA:MD08G1230500
mRNA:MD08G1230700	mRNA:MD08G1230800
mRNA:MD08G1230800	mRNA:MD08G1230900
mRNA:MD08G1230900	mRNA:MD08G1231000
mRNA:MD08G1231000	mRNA:MD08G1231100
mRNA:MD08G1231300	mRNA:MD08G1231400
mRNA:MD08G1231400	mRNA:MD08G1231500
mRNA:MD08G1232200	mRNA:MD08G1232300
mRNA:MD08G1233200	mRNA:MD08G1233400
mRNA:MD08G1233400	mRNA:MD08G1233500
mRNA:MD08G1233500	mRNA:MD08G1233600
mRNA:MD08G1237700	mRNA:MD08G1237800
mRNA:MD08G1238500	mRNA:MD08G1238700
mRNA:MD08G1239000	mRNA:MD08G1239100
mRNA:MD08G1241800	mRNA:MD08G1241900
mRNA:MD08G1242900	mRNA:MD08G1243000
mRNA:MD09G1002800	mRNA:MD09G1002900
mRNA:MD09G1009900	mRNA:MD09G1010000
mRNA:MD09G1011800	mRNA:MD09G1011900
mRNA:MD09G1013700	mRNA:MD09G1013800
mRNA:MD09G1015700	mRNA:MD09G1015800
mRNA:MD09G1016300	mRNA:MD09G1016400
mRNA:MD09G1016500	mRNA:MD09G1016600
mRNA:MD09G1018800	mRNA:MD09G1018900
mRNA:MD09G1020600	mRNA:MD09G1020700
mRNA:MD09G1021800	mRNA:MD09G1021900
mRNA:MD09G1022000	mRNA:MD09G1022100
mRNA:MD09G1022100	mRNA:MD09G1022200
mRNA:MD09G1024100	mRNA:MD09G1024200
mRNA:MD09G1024200	mRNA:MD09G1024300
mRNA:MD09G1025700	mRNA:MD09G1025800
mRNA:MD09G1031900	mRNA:MD09G1032000
mRNA:MD09G1032800	mRNA:MD09G1032900
mRNA:MD09G1033500	mRNA:MD09G1033600
mRNA:MD09G1033600	mRNA:MD09G1033700
mRNA:MD09G1033700	mRNA:MD09G1034000
mRNA:MD09G1036400	mRNA:MD09G1036500
mRNA:MD09G1036800	mRNA:MD09G1036900
mRNA:MD09G1037300	mRNA:MD09G1037400
mRNA:MD09G1039700	mRNA:MD09G1039800
mRNA:MD09G1040300	mRNA:MD09G1040400
mRNA:MD09G1040400	mRNA:MD09G1040500
mRNA:MD09G1041300	mRNA:MD09G1041400
mRNA:MD09G1041500	mRNA:MD09G1041600
mRNA:MD09G1043700	mRNA:MD09G1043800
mRNA:MD09G1046100	mRNA:MD09G1046200
mRNA:MD09G1046900	mRNA:MD09G1047000
mRNA:MD09G1048200	mRNA:MD09G1048300
mRNA:MD09G1054700	mRNA:MD09G1054800
mRNA:MD09G1057500	mRNA:MD09G1057600
mRNA:MD09G1058100	mRNA:MD09G1058400
mRNA:MD09G1058900	mRNA:MD09G1059000
mRNA:MD09G1062100	mRNA:MD09G1062200
mRNA:MD09G1064700	mRNA:MD09G1064800
mRNA:MD09G1064800	mRNA:MD09G1064900
mRNA:MD09G1064900	mRNA:MD09G1065000
mRNA:MD09G1065500	mRNA:MD09G1065600
mRNA:MD09G1065600	mRNA:MD09G1065700
mRNA:MD09G1067900	mRNA:MD09G1068000
mRNA:MD09G1069300	mRNA:MD09G1069400
mRNA:MD09G1069900	mRNA:MD09G1070000
mRNA:MD09G1074600	mRNA:MD09G1074800
mRNA:MD09G1075400	mRNA:MD09G1075500
mRNA:MD09G1076400	mRNA:MD09G1076500
mRNA:MD09G1078800	mRNA:MD09G1078900
mRNA:MD09G1080400	mRNA:MD09G1080500
mRNA:MD09G1081400	mRNA:MD09G1081500
mRNA:MD09G1083900	mRNA:MD09G1084000
mRNA:MD09G1084000	mRNA:MD09G1084100
mRNA:MD09G1085000	mRNA:MD09G1085100
mRNA:MD09G1085100	mRNA:MD09G1085300
mRNA:MD09G1088000	mRNA:MD09G1088100
mRNA:MD09G1089800	mRNA:MD09G1090100
mRNA:MD09G1090100	mRNA:MD09G1090200
mRNA:MD09G1092400	mRNA:MD09G1092500
mRNA:MD09G1093500	mRNA:MD09G1093600
mRNA:MD09G1095900	mRNA:MD09G1096000
mRNA:MD09G1096800	mRNA:MD09G1096900
mRNA:MD09G1096900	mRNA:MD09G1097000
mRNA:MD09G1097000	mRNA:MD09G1097100
mRNA:MD09G1099700	mRNA:MD09G1099800
mRNA:MD09G1099800	mRNA:MD09G1099900
mRNA:MD09G1099900	mRNA:MD09G1100000
mRNA:MD09G1100000	mRNA:MD09G1100100
mRNA:MD09G1101500	mRNA:MD09G1101600
mRNA:MD09G1104300	mRNA:MD09G1104500
mRNA:MD09G1105900	mRNA:MD09G1106000
mRNA:MD09G1106600	mRNA:MD09G1106700
mRNA:MD09G1109700	mRNA:MD09G1109800
mRNA:MD09G1113200	mRNA:MD09G1113300
mRNA:MD09G1114000	mRNA:MD09G1114100
mRNA:MD09G1114100	mRNA:MD09G1114200
mRNA:MD09G1115000	mRNA:MD09G1115100
mRNA:MD09G1116400	mRNA:MD09G1116500
mRNA:MD09G1116500	mRNA:MD09G1116600
mRNA:MD09G1120000	mRNA:MD09G1120100
mRNA:MD09G1120100	mRNA:MD09G1120200
mRNA:MD09G1120200	mRNA:MD09G1120300
mRNA:MD09G1123300	mRNA:MD09G1123400
mRNA:MD09G1124300	mRNA:MD09G1124400
mRNA:MD09G1124700	mRNA:MD09G1124800
mRNA:MD09G1130900	mRNA:MD09G1131100
mRNA:MD09G1134100	mRNA:MD09G1134200
mRNA:MD09G1135600	mRNA:MD09G1135700
mRNA:MD09G1135900	mRNA:MD09G1136000
mRNA:MD09G1139500	mRNA:MD09G1139600
mRNA:MD09G1141500	mRNA:MD09G1141600
mRNA:MD09G1141600	mRNA:MD09G1141700
mRNA:MD09G1141700	mRNA:MD09G1141800
mRNA:MD09G1142500	mRNA:MD09G1142600
mRNA:MD09G1142600	mRNA:MD09G1142800
mRNA:MD09G1142800	mRNA:MD09G1142900
mRNA:MD09G1144400	mRNA:MD09G1144500
mRNA:MD09G1145100	mRNA:MD09G1145200
mRNA:MD09G1145200	mRNA:MD09G1145300
mRNA:MD09G1145300	mRNA:MD09G1145400
mRNA:MD09G1145400	mRNA:MD09G1145500
mRNA:MD09G1147000	mRNA:MD09G1147100
mRNA:MD09G1147500	mRNA:MD09G1147600
mRNA:MD09G1150500	mRNA:MD09G1150600
mRNA:MD09G1152500	mRNA:MD09G1152600
mRNA:MD09G1152600	mRNA:MD09G1152700
mRNA:MD09G1153700	mRNA:MD09G1153800
mRNA:MD09G1154200	mRNA:MD09G1154300
mRNA:MD09G1154300	mRNA:MD09G1154400
mRNA:MD09G1154600	mRNA:MD09G1154700
mRNA:MD09G1160000	mRNA:MD09G1160100
mRNA:MD09G1162600	mRNA:MD09G1162700
mRNA:MD09G1163300	mRNA:MD09G1163400
mRNA:MD09G1164200	mRNA:MD09G1164500
mRNA:MD09G1166200	mRNA:MD09G1166300
mRNA:MD09G1166700	mRNA:MD09G1166800
mRNA:MD09G1167900	mRNA:MD09G1168200
mRNA:MD09G1168200	mRNA:MD09G1168300
mRNA:MD09G1171400	mRNA:MD09G1171500
mRNA:MD09G1174500	mRNA:MD09G1174600
mRNA:MD09G1176000	mRNA:MD09G1176100
mRNA:MD09G1177800	mRNA:MD09G1177900
mRNA:MD09G1182600	mRNA:MD09G1182700
mRNA:MD09G1182700	mRNA:MD09G1182800
mRNA:MD09G1189100	mRNA:MD09G1189200
mRNA:MD09G1189800	mRNA:MD09G1189900
mRNA:MD09G1193700	mRNA:MD09G1193800
mRNA:MD09G1194500	mRNA:MD09G1194600
mRNA:MD09G1198900	mRNA:MD09G1199000
mRNA:MD09G1199200	mRNA:MD09G1199300
mRNA:MD09G1201700	mRNA:MD09G1201800
mRNA:MD09G1202000	mRNA:MD09G1202100
mRNA:MD09G1203500	mRNA:MD09G1203700
mRNA:MD09G1204000	mRNA:MD09G1204200
mRNA:MD09G1204200	mRNA:MD09G1204300
mRNA:MD09G1209700	mRNA:MD09G1209800
mRNA:MD09G1214500	mRNA:MD09G1214600
mRNA:MD09G1230900	mRNA:MD09G1231100
mRNA:MD09G1233300	mRNA:MD09G1233400
mRNA:MD09G1238800	mRNA:MD09G1239100
mRNA:MD09G1243100	mRNA:MD09G1243300
mRNA:MD09G1248800	mRNA:MD09G1248900
mRNA:MD09G1253900	mRNA:MD09G1254000
mRNA:MD09G1254000	mRNA:MD09G1254100
mRNA:MD09G1254100	mRNA:MD09G1254200
mRNA:MD09G1254200	mRNA:MD09G1254300
mRNA:MD09G1255700	mRNA:MD09G1255800
mRNA:MD09G1256000	mRNA:MD09G1256300
mRNA:MD09G1259000	mRNA:MD09G1259100
mRNA:MD09G1259200	mRNA:MD09G1259400
mRNA:MD09G1260200	mRNA:MD09G1260400
mRNA:MD09G1260600	mRNA:MD09G1260700
mRNA:MD09G1260700	mRNA:MD09G1260800
mRNA:MD09G1260800	mRNA:MD09G1260900
mRNA:MD09G1267200	mRNA:MD09G1267300
mRNA:MD09G1268500	mRNA:MD09G1268600
mRNA:MD09G1277500	mRNA:MD09G1277600
mRNA:MD09G1278400	mRNA:MD09G1278600
mRNA:MD09G1278700	mRNA:MD09G1278800
mRNA:MD09G1278800	mRNA:MD09G1278900
mRNA:MD09G1278900	mRNA:MD09G1279000
mRNA:MD09G1281000	mRNA:MD09G1281100
mRNA:MD09G1281100	mRNA:MD09G1281200
mRNA:MD09G1281500	mRNA:MD09G1281600
mRNA:MD09G1281600	mRNA:MD09G1281700
mRNA:MD09G1282000	mRNA:MD09G1282100
mRNA:MD09G1282400	mRNA:MD09G1282500
mRNA:MD09G1283000	mRNA:MD09G1283100
mRNA:MD10G1007200	mRNA:MD10G1007300
mRNA:MD10G1010000	mRNA:MD10G1010100
mRNA:MD10G1010100	mRNA:MD10G1010200
mRNA:MD10G1010200	mRNA:MD10G1010300
mRNA:MD10G1013800	mRNA:MD10G1013900
mRNA:MD10G1013900	mRNA:MD10G1014000
mRNA:MD10G1014100	mRNA:MD10G1014200
mRNA:MD10G1015800	mRNA:MD10G1015900
mRNA:MD10G1018500	mRNA:MD10G1018600
mRNA:MD10G1019400	mRNA:MD10G1019500
mRNA:MD10G1020900	mRNA:MD10G1021000
mRNA:MD10G1021500	mRNA:MD10G1021600
mRNA:MD10G1022500	mRNA:MD10G1022600
mRNA:MD10G1024500	mRNA:MD10G1024600
mRNA:MD10G1025100	mRNA:MD10G1025200
mRNA:MD10G1029000	mRNA:MD10G1029100
mRNA:MD10G1029900	mRNA:MD10G1030000
mRNA:MD10G1032600	mRNA:MD10G1032700
mRNA:MD10G1034900	mRNA:MD10G1035000
mRNA:MD10G1035600	mRNA:MD10G1035700
mRNA:MD10G1035700	mRNA:MD10G1035800
mRNA:MD10G1039500	mRNA:MD10G1039600
mRNA:MD10G1041900	mRNA:MD10G1042000
mRNA:MD10G1042300	mRNA:MD10G1042400
mRNA:MD10G1044000	mRNA:MD10G1044100
mRNA:MD10G1045700	mRNA:MD10G1045800
mRNA:MD10G1050000	mRNA:MD10G1050100
mRNA:MD10G1051100	mRNA:MD10G1051200
mRNA:MD10G1052800	mRNA:MD10G1053000
mRNA:MD10G1053000	mRNA:MD10G1053100
mRNA:MD10G1053100	mRNA:MD10G1053200
mRNA:MD10G1053600	mRNA:MD10G1053700
mRNA:MD10G1056100	mRNA:MD10G1056200
mRNA:MD10G1059400	mRNA:MD10G1059500
mRNA:MD10G1059700	mRNA:MD10G1059800
mRNA:MD10G1059800	mRNA:MD10G1060100
mRNA:MD10G1067100	mRNA:MD10G1067200
mRNA:MD10G1070300	mRNA:MD10G1070400
mRNA:MD10G1070400	mRNA:MD10G1070500
mRNA:MD10G1073200	mRNA:MD10G1073300
mRNA:MD10G1073500	mRNA:MD10G1073600
mRNA:MD10G1077900	mRNA:MD10G1078000
mRNA:MD10G1079200	mRNA:MD10G1079300
mRNA:MD10G1079500	mRNA:MD10G1079600
mRNA:MD10G1079700	mRNA:MD10G1079800
mRNA:MD10G1079900	mRNA:MD10G1080000
mRNA:MD10G1080000	mRNA:MD10G1080100
mRNA:MD10G1083000	mRNA:MD10G1083100
mRNA:MD10G1084100	mRNA:MD10G1084300
mRNA:MD10G1088100	mRNA:MD10G1088200
mRNA:MD10G1091000	mRNA:MD10G1091100
mRNA:MD10G1091600	mRNA:MD10G1091900
mRNA:MD10G1097100	mRNA:MD10G1097200
mRNA:MD10G1099200	mRNA:MD10G1099400
mRNA:MD10G1106100	mRNA:MD10G1106200
mRNA:MD10G1109300	mRNA:MD10G1109400
mRNA:MD10G1109400	mRNA:MD10G1109500
mRNA:MD10G1109700	mRNA:MD10G1109800
mRNA:MD10G1110300	mRNA:MD10G1110400
mRNA:MD10G1110600	mRNA:MD10G1110700
mRNA:MD10G1111000	mRNA:MD10G1111100
mRNA:MD10G1111200	mRNA:MD10G1111300
mRNA:MD10G1112300	mRNA:MD10G1112400
mRNA:MD10G1113400	mRNA:MD10G1113500
mRNA:MD10G1120200	mRNA:MD10G1120300
mRNA:MD10G1120300	mRNA:MD10G1120400
mRNA:MD10G1125700	mRNA:MD10G1125800
mRNA:MD10G1127900	mRNA:MD10G1128000
mRNA:MD10G1128500	mRNA:MD10G1128600
mRNA:MD10G1133000	mRNA:MD10G1133100
mRNA:MD10G1134000	mRNA:MD10G1134100
mRNA:MD10G1134100	mRNA:MD10G1134300
mRNA:MD10G1145200	mRNA:MD10G1145300
mRNA:MD10G1151600	mRNA:MD10G1151700
mRNA:MD10G1153700	mRNA:MD10G1153800
mRNA:MD10G1153900	mRNA:MD10G1154000
mRNA:MD10G1155000	mRNA:MD10G1155100
mRNA:MD10G1156300	mRNA:MD10G1156400
mRNA:MD10G1157100	mRNA:MD10G1157200
mRNA:MD10G1164800	mRNA:MD10G1164900
mRNA:MD10G1170200	mRNA:MD10G1170300
mRNA:MD10G1172200	mRNA:MD10G1172300
mRNA:MD10G1172300	mRNA:MD10G1172400
mRNA:MD10G1174400	mRNA:MD10G1174600
mRNA:MD10G1177300	mRNA:MD10G1177400
mRNA:MD10G1184600	mRNA:MD10G1184700
mRNA:MD10G1185000	mRNA:MD10G1185100
mRNA:MD10G1185400	mRNA:MD10G1185500
mRNA:MD10G1187600	mRNA:MD10G1187700
mRNA:MD10G1196300	mRNA:MD10G1196400
mRNA:MD10G1196800	mRNA:MD10G1196900
mRNA:MD10G1196900	mRNA:MD10G1197100
mRNA:MD10G1199600	mRNA:MD10G1199700
mRNA:MD10G1201500	mRNA:MD10G1201600
mRNA:MD10G1201700	mRNA:MD10G1201800
mRNA:MD10G1203200	mRNA:MD10G1203300
mRNA:MD10G1204100	mRNA:MD10G1204200
mRNA:MD10G1206900	mRNA:MD10G1207000
mRNA:MD10G1207900	mRNA:MD10G1208000
mRNA:MD10G1208300	mRNA:MD10G1208400
mRNA:MD10G1209900	mRNA:MD10G1210000
mRNA:MD10G1210000	mRNA:MD10G1210100
mRNA:MD10G1210300	mRNA:MD10G1210400
mRNA:MD10G1210500	mRNA:MD10G1210600
mRNA:MD10G1211700	mRNA:MD10G1211900
mRNA:MD10G1220200	mRNA:MD10G1220300
mRNA:MD10G1220300	mRNA:MD10G1220400
mRNA:MD10G1229200	mRNA:MD10G1229300
mRNA:MD10G1230200	mRNA:MD10G1230300
mRNA:MD10G1230300	mRNA:MD10G1230400
mRNA:MD10G1236000	mRNA:MD10G1236100
mRNA:MD10G1236300	mRNA:MD10G1236400
mRNA:MD10G1236700	mRNA:MD10G1236800
mRNA:MD10G1237500	mRNA:MD10G1237600
mRNA:MD10G1240500	mRNA:MD10G1240600
mRNA:MD10G1242300	mRNA:MD10G1242400
mRNA:MD10G1243900	mRNA:MD10G1244000
mRNA:MD10G1247200	mRNA:MD10G1247300
mRNA:MD10G1248200	mRNA:MD10G1248300
mRNA:MD10G1251900	mRNA:MD10G1252000
mRNA:MD10G1255100	mRNA:MD10G1255300
mRNA:MD10G1255300	mRNA:MD10G1255500
mRNA:MD10G1257500	mRNA:MD10G1257600
mRNA:MD10G1265300	mRNA:MD10G1265400
mRNA:MD10G1266000	mRNA:MD10G1266100
mRNA:MD10G1266100	mRNA:MD10G1266200
mRNA:MD10G1268200	mRNA:MD10G1268300
mRNA:MD10G1268300	mRNA:MD10G1268400
mRNA:MD10G1268600	mRNA:MD10G1268700
mRNA:MD10G1269300	mRNA:MD10G1269400
mRNA:MD10G1269800	mRNA:MD10G1269900
mRNA:MD10G1270600	mRNA:MD10G1270700
mRNA:MD10G1270700	mRNA:MD10G1270800
mRNA:MD10G1270800	mRNA:MD10G1270900
mRNA:MD10G1271200	mRNA:MD10G1271300
mRNA:MD10G1272100	mRNA:MD10G1272200
mRNA:MD10G1272900	mRNA:MD10G1273000
mRNA:MD10G1273200	mRNA:MD10G1273300
mRNA:MD10G1273400	mRNA:MD10G1273600
mRNA:MD10G1273900	mRNA:MD10G1274000
mRNA:MD10G1278300	mRNA:MD10G1278400
mRNA:MD10G1280600	mRNA:MD10G1280700
mRNA:MD10G1281600	mRNA:MD10G1281700
mRNA:MD10G1281700	mRNA:MD10G1281800
mRNA:MD10G1282100	mRNA:MD10G1282200
mRNA:MD10G1283300	mRNA:MD10G1283400
mRNA:MD10G1284700	mRNA:MD10G1284800
mRNA:MD10G1284800	mRNA:MD10G1284900
mRNA:MD10G1286200	mRNA:MD10G1286300
mRNA:MD10G1287000	mRNA:MD10G1287100
mRNA:MD10G1287600	mRNA:MD10G1287700
mRNA:MD10G1287700	mRNA:MD10G1287800
mRNA:MD10G1292800	mRNA:MD10G1292900
mRNA:MD10G1294600	mRNA:MD10G1294700
mRNA:MD10G1298500	mRNA:MD10G1298700
mRNA:MD10G1299100	mRNA:MD10G1299300
mRNA:MD10G1299300	mRNA:MD10G1299400
mRNA:MD10G1301800	mRNA:MD10G1301900
mRNA:MD10G1306100	mRNA:MD10G1306200
mRNA:MD10G1306700	mRNA:MD10G1306800
mRNA:MD10G1306800	mRNA:MD10G1306900
mRNA:MD10G1307400	mRNA:MD10G1307500
mRNA:MD10G1307900	mRNA:MD10G1308000
mRNA:MD10G1309700	mRNA:MD10G1309800
mRNA:MD10G1309800	mRNA:MD10G1309900
mRNA:MD10G1310500	mRNA:MD10G1310600
mRNA:MD10G1310900	mRNA:MD10G1311000
mRNA:MD10G1313500	mRNA:MD10G1313600
mRNA:MD10G1316200	mRNA:MD10G1316300
mRNA:MD10G1319000	mRNA:MD10G1319100
mRNA:MD10G1319200	mRNA:MD10G1319300
mRNA:MD10G1324900	mRNA:MD10G1325000
mRNA:MD10G1325000	mRNA:MD10G1325100
mRNA:MD10G1325100	mRNA:MD10G1325200
mRNA:MD10G1327000	mRNA:MD10G1327100
mRNA:MD10G1327600	mRNA:MD10G1327700
mRNA:MD10G1331500	mRNA:MD10G1331600
mRNA:MD10G1332200	mRNA:MD10G1332300
mRNA:MD10G1332900	mRNA:MD10G1333000
mRNA:MD10G1333900	mRNA:MD10G1334000
mRNA:MD10G1334000	mRNA:MD10G1334300
mRNA:MD10G1335300	mRNA:MD10G1335500
mRNA:MD11G1000300	mRNA:MD11G1000400
mRNA:MD11G1002300	mRNA:MD11G1002400
mRNA:MD11G1003900	mRNA:MD11G1004000
mRNA:MD11G1006200	mRNA:MD11G1006300
mRNA:MD11G1008100	mRNA:MD11G1008200
mRNA:MD11G1009700	mRNA:MD11G1009900
mRNA:MD11G1009900	mRNA:MD11G1010000
mRNA:MD11G1010300	mRNA:MD11G1010500
mRNA:MD11G1010900	mRNA:MD11G1011000
mRNA:MD11G1012400	mRNA:MD11G1012500
mRNA:MD11G1012600	mRNA:MD11G1012700
mRNA:MD11G1013000	mRNA:MD11G1013100
mRNA:MD11G1013600	mRNA:MD11G1013700
mRNA:MD11G1015400	mRNA:MD11G1015500
mRNA:MD11G1018300	mRNA:MD11G1018400
mRNA:MD11G1018800	mRNA:MD11G1018900
mRNA:MD11G1019200	mRNA:MD11G1019300
mRNA:MD11G1020300	mRNA:MD11G1020400
mRNA:MD11G1021300	mRNA:MD11G1021400
mRNA:MD11G1021400	mRNA:MD11G1021500
mRNA:MD11G1024000	mRNA:MD11G1024100
mRNA:MD11G1024800	mRNA:MD11G1024900
mRNA:MD11G1025500	mRNA:MD11G1025600
mRNA:MD11G1026400	mRNA:MD11G1026500
mRNA:MD11G1026500	mRNA:MD11G1026600
mRNA:MD11G1026600	mRNA:MD11G1026700
mRNA:MD11G1029000	mRNA:MD11G1029100
mRNA:MD11G1030300	mRNA:MD11G1030400
mRNA:MD11G1030400	mRNA:MD11G1030500
mRNA:MD11G1035000	mRNA:MD11G1035100
mRNA:MD11G1037700	mRNA:MD11G1037800
mRNA:MD11G1039200	mRNA:MD11G1039300
mRNA:MD11G1046800	mRNA:MD11G1046900
mRNA:MD11G1046900	mRNA:MD11G1047000
mRNA:MD11G1051600	mRNA:MD11G1051700
mRNA:MD11G1054100	mRNA:MD11G1054200
mRNA:MD11G1057300	mRNA:MD11G1057400
mRNA:MD11G1059700	mRNA:MD11G1059800
mRNA:MD11G1059800	mRNA:MD11G1059900
mRNA:MD11G1061000	mRNA:MD11G1061100
mRNA:MD11G1061100	mRNA:MD11G1061200
mRNA:MD11G1061800	mRNA:MD11G1061900
mRNA:MD11G1061900	mRNA:MD11G1062000
mRNA:MD11G1062200	mRNA:MD11G1062300
mRNA:MD11G1062300	mRNA:MD11G1062400
mRNA:MD11G1062500	mRNA:MD11G1062600
mRNA:MD11G1062600	mRNA:MD11G1062700
mRNA:MD11G1062700	mRNA:MD11G1062800
mRNA:MD11G1063800	mRNA:MD11G1063900
mRNA:MD11G1064600	mRNA:MD11G1064700
mRNA:MD11G1065000	mRNA:MD11G1065100
mRNA:MD11G1075500	mRNA:MD11G1075600
mRNA:MD11G1081100	mRNA:MD11G1081200
mRNA:MD11G1081600	mRNA:MD11G1081700
mRNA:MD11G1081700	mRNA:MD11G1081800
mRNA:MD11G1081800	mRNA:MD11G1081900
mRNA:MD11G1083600	mRNA:MD11G1083700
mRNA:MD11G1083900	mRNA:MD11G1084000
mRNA:MD11G1084200	mRNA:MD11G1084300
mRNA:MD11G1084300	mRNA:MD11G1084400
mRNA:MD11G1085800	mRNA:MD11G1086000
mRNA:MD11G1091900	mRNA:MD11G1092000
mRNA:MD11G1093700	mRNA:MD11G1093800
mRNA:MD11G1093800	mRNA:MD11G1093900
mRNA:MD11G1097500	mRNA:MD11G1097600
mRNA:MD11G1097900	mRNA:MD11G1098000
mRNA:MD11G1098000	mRNA:MD11G1098100
mRNA:MD11G1098900	mRNA:MD11G1099000
mRNA:MD11G1099000	mRNA:MD11G1099100
mRNA:MD11G1102600	mRNA:MD11G1102700
mRNA:MD11G1109100	mRNA:MD11G1109200
mRNA:MD11G1109200	mRNA:MD11G1109300
mRNA:MD11G1109300	mRNA:MD11G1109400
mRNA:MD11G1112600	mRNA:MD11G1112700
mRNA:MD11G1113200	mRNA:MD11G1113500
mRNA:MD11G1115200	mRNA:MD11G1115300
mRNA:MD11G1115300	mRNA:MD11G1115400
mRNA:MD11G1115400	mRNA:MD11G1115500
mRNA:MD11G1116900	mRNA:MD11G1117000
mRNA:MD11G1117400	mRNA:MD11G1117500
mRNA:MD11G1118900	mRNA:MD11G1119000
mRNA:MD11G1122100	mRNA:MD11G1122200
mRNA:MD11G1122200	mRNA:MD11G1122300
mRNA:MD11G1124100	mRNA:MD11G1124200
mRNA:MD11G1125600	mRNA:MD11G1125700
mRNA:MD11G1125700	mRNA:MD11G1125800
mRNA:MD11G1126400	mRNA:MD11G1126500
mRNA:MD11G1126500	mRNA:MD11G1128300
mRNA:MD11G1128300	mRNA:MD11G1128400
mRNA:MD11G1128400	mRNA:MD11G1128600
mRNA:MD11G1132500	mRNA:MD11G1132700
mRNA:MD11G1139900	mRNA:MD11G1140000
mRNA:MD11G1140300	mRNA:MD11G1140400
mRNA:MD11G1141700	mRNA:MD11G1141800
mRNA:MD11G1142900	mRNA:MD11G1143000
mRNA:MD11G1144300	mRNA:MD11G1144400
mRNA:MD11G1146900	mRNA:MD11G1147000
mRNA:MD11G1148200	mRNA:MD11G1148300
mRNA:MD11G1151000	mRNA:MD11G1151200
mRNA:MD11G1151900	mRNA:MD11G1152000
mRNA:MD11G1156700	mRNA:MD11G1156800
mRNA:MD11G1157200	mRNA:MD11G1157300
mRNA:MD11G1159000	mRNA:MD11G1159100
mRNA:MD11G1159100	mRNA:MD11G1159200
mRNA:MD11G1163800	mRNA:MD11G1163900
mRNA:MD11G1167000	mRNA:MD11G1167100
mRNA:MD11G1167300	mRNA:MD11G1167400
mRNA:MD11G1169200	mRNA:MD11G1169300
mRNA:MD11G1169600	mRNA:MD11G1169800
mRNA:MD11G1172000	mRNA:MD11G1172100
mRNA:MD11G1173500	mRNA:MD11G1173600
mRNA:MD11G1176700	mRNA:MD11G1176900
mRNA:MD11G1177800	mRNA:MD11G1177900
mRNA:MD11G1177900	mRNA:MD11G1178000
mRNA:MD11G1178400	mRNA:MD11G1178500
mRNA:MD11G1184300	mRNA:MD11G1184600
mRNA:MD11G1189200	mRNA:MD11G1189300
mRNA:MD11G1190700	mRNA:MD11G1190800
mRNA:MD11G1195300	mRNA:MD11G1195400
mRNA:MD11G1195400	mRNA:MD11G1195500
mRNA:MD11G1198600	mRNA:MD11G1198700
mRNA:MD11G1202200	mRNA:MD11G1202300
mRNA:MD11G1202700	mRNA:MD11G1202800
mRNA:MD11G1203300	mRNA:MD11G1203400
mRNA:MD11G1203400	mRNA:MD11G1203500
mRNA:MD11G1203500	mRNA:MD11G1203600
mRNA:MD11G1204400	mRNA:MD11G1204600
mRNA:MD11G1210400	mRNA:MD11G1210500
mRNA:MD11G1212400	mRNA:MD11G1212500
mRNA:MD11G1216200	mRNA:MD11G1216300
mRNA:MD11G1219700	mRNA:MD11G1219900
mRNA:MD11G1220400	mRNA:MD11G1220600
mRNA:MD11G1228400	mRNA:MD11G1228500
mRNA:MD11G1231000	mRNA:MD11G1231100
mRNA:MD11G1231100	mRNA:MD11G1231200
mRNA:MD11G1231200	mRNA:MD11G1231400
mRNA:MD11G1231400	mRNA:MD11G1231500
mRNA:MD11G1232100	mRNA:MD11G1232200
mRNA:MD11G1232400	mRNA:MD11G1232500
mRNA:MD11G1232500	mRNA:MD11G1232600
mRNA:MD11G1233600	mRNA:MD11G1233700
mRNA:MD11G1235200	mRNA:MD11G1235300
mRNA:MD11G1238500	mRNA:MD11G1238600
mRNA:MD11G1240800	mRNA:MD11G1240900
mRNA:MD11G1244100	mRNA:MD11G1244200
mRNA:MD11G1244200	mRNA:MD11G1244300
mRNA:MD11G1246300	mRNA:MD11G1246400
mRNA:MD11G1246400	mRNA:MD11G1246500
mRNA:MD11G1246500	mRNA:MD11G1246600
mRNA:MD11G1248200	mRNA:MD11G1248600
mRNA:MD11G1249300	mRNA:MD11G1249400
mRNA:MD11G1251100	mRNA:MD11G1251200
mRNA:MD11G1251300	mRNA:MD11G1251400
mRNA:MD11G1254000	mRNA:MD11G1254100
mRNA:MD11G1254500	mRNA:MD11G1254600
mRNA:MD11G1257700	mRNA:MD11G1257800
mRNA:MD11G1258000	mRNA:MD11G1258100
mRNA:MD11G1258400	mRNA:MD11G1258500
mRNA:MD11G1262100	mRNA:MD11G1262300
mRNA:MD11G1262300	mRNA:MD11G1262400
mRNA:MD11G1262400	mRNA:MD11G1262600
mRNA:MD11G1262600	mRNA:MD11G1262700
mRNA:MD11G1265000	mRNA:MD11G1265100
mRNA:MD11G1265100	mRNA:MD11G1265300
mRNA:MD11G1266700	mRNA:MD11G1266800
mRNA:MD11G1266800	mRNA:MD11G1266900
mRNA:MD11G1266900	mRNA:MD11G1267000
mRNA:MD11G1267800	mRNA:MD11G1267900
mRNA:MD11G1267900	mRNA:MD11G1268100
mRNA:MD11G1268800	mRNA:MD11G1268900
mRNA:MD11G1268900	mRNA:MD11G1269200
mRNA:MD11G1269300	mRNA:MD11G1269400
mRNA:MD11G1270000	mRNA:MD11G1270100
mRNA:MD11G1272000	mRNA:MD11G1272100
mRNA:MD11G1272300	mRNA:MD11G1272400
mRNA:MD11G1272400	mRNA:MD11G1272500
mRNA:MD11G1274000	mRNA:MD11G1274100
mRNA:MD11G1274100	mRNA:MD11G1274200
mRNA:MD11G1274200	mRNA:MD11G1274300
mRNA:MD11G1275100	mRNA:MD11G1275200
mRNA:MD11G1279500	mRNA:MD11G1279600
mRNA:MD11G1282300	mRNA:MD11G1282400
mRNA:MD11G1285800	mRNA:MD11G1285900
mRNA:MD11G1287000	mRNA:MD11G1287100
mRNA:MD11G1288100	mRNA:MD11G1288200
mRNA:MD11G1293100	mRNA:MD11G1293200
mRNA:MD11G1293200	mRNA:MD11G1293300
mRNA:MD11G1293300	mRNA:MD11G1293400
mRNA:MD11G1299900	mRNA:MD11G1300000
mRNA:MD11G1300300	mRNA:MD11G1300400
mRNA:MD11G1300400	mRNA:MD11G1300500
mRNA:MD11G1302900	mRNA:MD11G1303100
mRNA:MD11G1305200	mRNA:MD11G1305300
mRNA:MD11G1305300	mRNA:MD11G1305400
mRNA:MD11G1307400	mRNA:MD11G1307500
mRNA:MD11G1310900	mRNA:MD11G1311000
mRNA:MD11G1311100	mRNA:MD11G1311200
mRNA:MD12G1002900	mRNA:MD12G1003000
mRNA:MD12G1005800	mRNA:MD12G1005900
mRNA:MD12G1007500	mRNA:MD12G1007600
mRNA:MD12G1007700	mRNA:MD12G1007800
mRNA:MD12G1007800	mRNA:MD12G1007900
mRNA:MD12G1009100	mRNA:MD12G1009200
mRNA:MD12G1010400	mRNA:MD12G1010500
mRNA:MD12G1010700	mRNA:MD12G1010800
mRNA:MD12G1011500	mRNA:MD12G1011800
mRNA:MD12G1012300	mRNA:MD12G1012400
mRNA:MD12G1014600	mRNA:MD12G1014700
mRNA:MD12G1018700	mRNA:MD12G1018800
mRNA:MD12G1020000	mRNA:MD12G1020100
mRNA:MD12G1023300	mRNA:MD12G1023400
mRNA:MD12G1025600	mRNA:MD12G1025700
mRNA:MD12G1025700	mRNA:MD12G1025800
mRNA:MD12G1025800	mRNA:MD12G1025900
mRNA:MD12G1028400	mRNA:MD12G1028500
mRNA:MD12G1030200	mRNA:MD12G1030400
mRNA:MD12G1030400	mRNA:MD12G1030500
mRNA:MD12G1031100	mRNA:MD12G1031200
mRNA:MD12G1035000	mRNA:MD12G1035100
mRNA:MD12G1035300	mRNA:MD12G1035400
mRNA:MD12G1038900	mRNA:MD12G1039000
mRNA:MD12G1039300	mRNA:MD12G1039400
mRNA:MD12G1040800	mRNA:MD12G1040900
mRNA:MD12G1041700	mRNA:MD12G1041800
mRNA:MD12G1042700	mRNA:MD12G1042800
mRNA:MD12G1043300	mRNA:MD12G1043400
mRNA:MD12G1046600	mRNA:MD12G1046700
mRNA:MD12G1047900	mRNA:MD12G1048000
mRNA:MD12G1049500	mRNA:MD12G1049600
mRNA:MD12G1065900	mRNA:MD12G1066000
mRNA:MD12G1074000	mRNA:MD12G1074100
mRNA:MD12G1077400	mRNA:MD12G1077600
mRNA:MD12G1080700	mRNA:MD12G1080800
mRNA:MD12G1083900	mRNA:MD12G1084100
mRNA:MD12G1088000	mRNA:MD12G1088100
mRNA:MD12G1088100	mRNA:MD12G1088200
mRNA:MD12G1091600	mRNA:MD12G1091800
mRNA:MD12G1092100	mRNA:MD12G1092300
mRNA:MD12G1094100	mRNA:MD12G1094200
mRNA:MD12G1104200	mRNA:MD12G1104300
mRNA:MD12G1105700	mRNA:MD12G1105800
mRNA:MD12G1108000	mRNA:MD12G1108100
mRNA:MD12G1109100	mRNA:MD12G1109200
mRNA:MD12G1114000	mRNA:MD12G1114100
mRNA:MD12G1114100	mRNA:MD12G1114200
mRNA:MD12G1119100	mRNA:MD12G1119200
mRNA:MD12G1120600	mRNA:MD12G1120700
mRNA:MD12G1122200	mRNA:MD12G1122300
mRNA:MD12G1125000	mRNA:MD12G1125100
mRNA:MD12G1126600	mRNA:MD12G1126700
mRNA:MD12G1130300	mRNA:MD12G1130400
mRNA:MD12G1130700	mRNA:MD12G1130800
mRNA:MD12G1134300	mRNA:MD12G1134400
mRNA:MD12G1134900	mRNA:MD12G1135000
mRNA:MD12G1139200	mRNA:MD12G1139300
mRNA:MD12G1140100	mRNA:MD12G1140200
mRNA:MD12G1145100	mRNA:MD12G1145200
mRNA:MD12G1146200	mRNA:MD12G1146300
mRNA:MD12G1146300	mRNA:MD12G1146400
mRNA:MD12G1146500	mRNA:MD12G1146600
mRNA:MD12G1146600	mRNA:MD12G1147000
mRNA:MD12G1148400	mRNA:MD12G1148500
mRNA:MD12G1148500	mRNA:MD12G1148600
mRNA:MD12G1150100	mRNA:MD12G1150200
mRNA:MD12G1150200	mRNA:MD12G1150400
mRNA:MD12G1151200	mRNA:MD12G1151300
mRNA:MD12G1151500	mRNA:MD12G1151600
mRNA:MD12G1153900	mRNA:MD12G1154200
mRNA:MD12G1155800	mRNA:MD12G1155900
mRNA:MD12G1155900	mRNA:MD12G1156000
mRNA:MD12G1157000	mRNA:MD12G1157100
mRNA:MD12G1161800	mRNA:MD12G1161900
mRNA:MD12G1162900	mRNA:MD12G1163000
mRNA:MD12G1163300	mRNA:MD12G1163400
mRNA:MD12G1163700	mRNA:MD12G1163800
mRNA:MD12G1164300	mRNA:MD12G1164400
mRNA:MD12G1167200	mRNA:MD12G1167300
mRNA:MD12G1167300	mRNA:MD12G1167400
mRNA:MD12G1167900	mRNA:MD12G1168100
mRNA:MD12G1170300	mRNA:MD12G1170400
mRNA:MD12G1173800	mRNA:MD12G1173900
mRNA:MD12G1175700	mRNA:MD12G1175900
mRNA:MD12G1176900	mRNA:MD12G1177000
mRNA:MD12G1179000	mRNA:MD12G1179100
mRNA:MD12G1182900	mRNA:MD12G1183000
mRNA:MD12G1183600	mRNA:MD12G1183800
mRNA:MD12G1184600	mRNA:MD12G1184700
mRNA:MD12G1187000	mRNA:MD12G1187100
mRNA:MD12G1187100	mRNA:MD12G1187200
mRNA:MD12G1187200	mRNA:MD12G1187300
mRNA:MD12G1189400	mRNA:MD12G1189600
mRNA:MD12G1189600	mRNA:MD12G1189700
mRNA:MD12G1189700	mRNA:MD12G1189900
mRNA:MD12G1194500	mRNA:MD12G1194600
mRNA:MD12G1195500	mRNA:MD12G1195600
mRNA:MD12G1197600	mRNA:MD12G1197700
mRNA:MD12G1197900	mRNA:MD12G1198000
mRNA:MD12G1198000	mRNA:MD12G1198100
mRNA:MD12G1198100	mRNA:MD12G1198300
mRNA:MD12G1199100	mRNA:MD12G1199200
mRNA:MD12G1199200	mRNA:MD12G1199300
mRNA:MD12G1199500	mRNA:MD12G1199600
mRNA:MD12G1199600	mRNA:MD12G1199700
mRNA:MD12G1200100	mRNA:MD12G1200200
mRNA:MD12G1201500	mRNA:MD12G1201600
mRNA:MD12G1201900	mRNA:MD12G1202000
mRNA:MD12G1202900	mRNA:MD12G1203000
mRNA:MD12G1203300	mRNA:MD12G1203400
mRNA:MD12G1203400	mRNA:MD12G1203500
[truncated: 816 more rows]

## Sheet: Segmental duplication events
mRNA:MD01G1133300	mRNA:MD07G1197700
mRNA:MD01G1133500	mRNA:MD07G1197800
mRNA:MD01G1133600	mRNA:MD07G1197900
mRNA:MD01G1133700	mRNA:MD07G1198000
mRNA:MD01G1133900	mRNA:MD07G1198100
mRNA:MD01G1134100	mRNA:MD07G1198300
mRNA:MD01G1134200	mRNA:MD07G1198400
mRNA:MD01G1134400	mRNA:MD07G1198800
mRNA:MD01G1134500	mRNA:MD07G1199100
mRNA:MD01G1134600	mRNA:MD07G1199300
mRNA:MD01G1134700	mRNA:MD07G1199400
mRNA:MD01G1135000	mRNA:MD07G1199700
mRNA:MD01G1135100	mRNA:MD07G1199800
mRNA:MD01G1135300	mRNA:MD07G1200000
mRNA:MD01G1135400	mRNA:MD07G1200100
mRNA:MD01G1135500	mRNA:MD07G1200200
mRNA:MD01G1135600	mRNA:MD07G1200300
mRNA:MD01G1135700	mRNA:MD07G1200400
mRNA:MD01G1135900	mRNA:MD07G1200600
mRNA:MD01G1136000	mRNA:MD07G1200700
mRNA:MD01G1136100	mRNA:MD07G1200800
mRNA:MD01G1136300	mRNA:MD07G1201200
mRNA:MD01G1136400	mRNA:MD07G1201400
mRNA:MD01G1136500	mRNA:MD07G1201500
mRNA:MD01G1136600	mRNA:MD07G1201600
mRNA:MD01G1136700	mRNA:MD07G1201700
mRNA:MD01G1136800	mRNA:MD07G1201800
mRNA:MD01G1136900	mRNA:MD07G1201900
mRNA:MD01G1137000	mRNA:MD07G1202000
mRNA:MD01G1137200	mRNA:MD07G1202100
mRNA:MD01G1137900	mRNA:MD07G1202200
mRNA:MD01G1138100	mRNA:MD07G1202600
mRNA:MD01G1138500	mRNA:MD07G1202700
mRNA:MD01G1138600	mRNA:MD07G1202800
mRNA:MD01G1138800	mRNA:MD07G1203100
mRNA:MD01G1138900	mRNA:MD07G1203200
mRNA:MD01G1139000	mRNA:MD07G1203300
mRNA:MD01G1139100	mRNA:MD07G1203400
mRNA:MD01G1139200	mRNA:MD07G1203700
mRNA:MD01G1139400	mRNA:MD07G1203800
mRNA:MD01G1139500	mRNA:MD07G1203900
mRNA:MD01G1139600	mRNA:MD07G1204000
mRNA:MD01G1139700	mRNA:MD07G1204100
mRNA:MD01G1139900	mRNA:MD07G1204200
mRNA:MD01G1140000	mRNA:MD07G1204300
mRNA:MD01G1140100	mRNA:MD07G1204400
mRNA:MD01G1140200	mRNA:MD07G1204500
mRNA:MD01G1140300	mRNA:MD07G1204600
mRNA:MD01G1140500	mRNA:MD07G1204800
mRNA:MD01G1140600	mRNA:MD07G1204900
mRNA:MD01G1140700	mRNA:MD07G1205000
mRNA:MD01G1140800	mRNA:MD07G1205100
mRNA:MD01G1141300	mRNA:MD07G1205300
mRNA:MD01G1141400	mRNA:MD07G1205500
mRNA:MD01G1141500	mRNA:MD07G1205700
mRNA:MD01G1141600	mRNA:MD07G1205800
mRNA:MD01G1141700	mRNA:MD07G1207300
mRNA:MD01G1142000	mRNA:MD07G1207700
mRNA:MD01G1142100	mRNA:MD07G1207800
mRNA:MD01G1142200	mRNA:MD07G1207900
mRNA:MD01G1142300	mRNA:MD07G1208000
mRNA:MD01G1142600	mRNA:MD07G1208400
mRNA:MD01G1144100	mRNA:MD07G1210300
mRNA:MD01G1144400	mRNA:MD07G1210400
mRNA:MD01G1144500	mRNA:MD07G1210900
mRNA:MD01G1144600	mRNA:MD07G1211200
mRNA:MD01G1144700	mRNA:MD07G1211300
mRNA:MD01G1144800	mRNA:MD07G1211400
mRNA:MD01G1145100	mRNA:MD07G1211800
mRNA:MD01G1145200	mRNA:MD07G1212200
mRNA:MD01G1145300	mRNA:MD07G1212400
mRNA:MD01G1145400	mRNA:MD07G1212600
mRNA:MD01G1145600	mRNA:MD07G1212700
mRNA:MD01G1145700	mRNA:MD07G1212800
mRNA:MD01G1145800	mRNA:MD07G1213000
mRNA:MD01G1146100	mRNA:MD07G1213100
mRNA:MD01G1146300	mRNA:MD07G1213200
mRNA:MD01G1146500	mRNA:MD07G1213300
mRNA:MD01G1146800	mRNA:MD07G1213500
mRNA:MD01G1147000	mRNA:MD07G1213600
mRNA:MD01G1147200	mRNA:MD07G1214200
mRNA:MD01G1147400	mRNA:MD07G1214300
mRNA:MD01G1147600	mRNA:MD07G1214400
mRNA:MD01G1147700	mRNA:MD07G1214700
mRNA:MD01G1147800	mRNA:MD07G1214800
mRNA:MD01G1147900	mRNA:MD07G1215000
mRNA:MD01G1148000	mRNA:MD07G1215100
mRNA:MD01G1148400	mRNA:MD07G1215400
mRNA:MD01G1148500	mRNA:MD07G1215500
mRNA:MD01G1148600	mRNA:MD07G1215600
mRNA:MD01G1148800	mRNA:MD07G1215700
mRNA:MD01G1148900	mRNA:MD07G1215800
mRNA:MD01G1149100	mRNA:MD07G1215900
mRNA:MD01G1149700	mRNA:MD07G1216000
mRNA:MD01G1149800	mRNA:MD07G1216200
mRNA:MD01G1149900	mRNA:MD07G1216300
mRNA:MD01G1151600	mRNA:MD07G1217700
mRNA:MD01G1151900	mRNA:MD07G1217900
mRNA:MD01G1152000	mRNA:MD07G1219900
mRNA:MD01G1152100	mRNA:MD07G1220800
mRNA:MD01G1152200	mRNA:MD07G1220900
mRNA:MD01G1152300	mRNA:MD07G1221300
mRNA:MD01G1152400	mRNA:MD07G1221400
mRNA:MD01G1152500	mRNA:MD07G1221500
mRNA:MD01G1152800	mRNA:MD07G1221700
mRNA:MD01G1152900	mRNA:MD07G1221800
mRNA:MD01G1153100	mRNA:MD07G1222100
mRNA:MD01G1153200	mRNA:MD07G1222200
mRNA:MD01G1153300	mRNA:MD07G1222300
mRNA:MD01G1153400	mRNA:MD07G1222400
mRNA:MD01G1153500	mRNA:MD07G1222500
mRNA:MD01G1153600	mRNA:MD07G1222600
mRNA:MD01G1154000	mRNA:MD07G1222900
mRNA:MD01G1154100	mRNA:MD07G1223100
mRNA:MD01G1154200	mRNA:MD07G1223200
mRNA:MD01G1154500	mRNA:MD07G1223300
mRNA:MD01G1154600	mRNA:MD07G1223600
mRNA:MD01G1154700	mRNA:MD07G1223800
mRNA:MD01G1154800	mRNA:MD07G1223900
mRNA:MD01G1154900	mRNA:MD07G1224000
mRNA:MD01G1155000	mRNA:MD07G1224100
mRNA:MD01G1155100	mRNA:MD07G1224200
mRNA:MD01G1155400	mRNA:MD07G1224400
mRNA:MD01G1155600	mRNA:MD07G1224500
mRNA:MD01G1155800	mRNA:MD07G1224600
mRNA:MD01G1155900	mRNA:MD07G1224700
mRNA:MD01G1156100	mRNA:MD07G1224800
mRNA:MD01G1156200	mRNA:MD07G1224900
mRNA:MD01G1156400	mRNA:MD07G1225100
mRNA:MD01G1156500	mRNA:MD07G1225200
mRNA:MD01G1156600	mRNA:MD07G1225300
mRNA:MD01G1156700	mRNA:MD07G1225400
mRNA:MD01G1156800	mRNA:MD07G1225500
mRNA:MD01G1157000	mRNA:MD07G1225800
mRNA:MD01G1157100	mRNA:MD07G1225900
mRNA:MD01G1157200	mRNA:MD07G1226000
mRNA:MD01G1157300	mRNA:MD07G1226100
mRNA:MD01G1157700	mRNA:MD07G1226500
mRNA:MD01G1157900	mRNA:MD07G1226600
mRNA:MD01G1158000	mRNA:MD07G1226700
mRNA:MD01G1158100	mRNA:MD07G1226800
mRNA:MD01G1158200	mRNA:MD07G1226900
mRNA:MD01G1158300	mRNA:MD07G1227000
mRNA:MD01G1158500	mRNA:MD07G1227100
mRNA:MD01G1158700	mRNA:MD07G1227200
mRNA:MD01G1158900	mRNA:MD07G1227800
mRNA:MD01G1159500	mRNA:MD07G1228000
mRNA:MD01G1159600	mRNA:MD07G1228100
mRNA:MD01G1159700	mRNA:MD07G1228200
mRNA:MD01G1159900	mRNA:MD07G1228300
mRNA:MD01G1160100	mRNA:MD07G1228400
mRNA:MD01G1160300	mRNA:MD07G1228500
mRNA:MD01G1160800	mRNA:MD07G1228600
mRNA:MD01G1160900	mRNA:MD07G1228900
mRNA:MD01G1161000	mRNA:MD07G1229000
mRNA:MD01G1161100	mRNA:MD07G1229100
mRNA:MD01G1161200	mRNA:MD07G1229200
mRNA:MD01G1161400	mRNA:MD07G1229300
mRNA:MD01G1161500	mRNA:MD07G1229400
mRNA:MD01G1161600	mRNA:MD07G1229500
mRNA:MD01G1161700	mRNA:MD07G1229600
mRNA:MD01G1161900	mRNA:MD07G1230000
mRNA:MD01G1162000	mRNA:MD07G1230200
mRNA:MD01G1162300	mRNA:MD07G1230300
mRNA:MD01G1162500	mRNA:MD07G1230600
mRNA:MD01G1162900	mRNA:MD07G1231000
mRNA:MD01G1163200	mRNA:MD07G1231200
mRNA:MD01G1163300	mRNA:MD07G1231300
mRNA:MD01G1163400	mRNA:MD07G1231400
mRNA:MD01G1163500	mRNA:MD07G1231500
mRNA:MD01G1163900	mRNA:MD07G1231600
mRNA:MD01G1164000	mRNA:MD07G1231700
mRNA:MD01G1164100	mRNA:MD07G1231800
mRNA:MD01G1164300	mRNA:MD07G1232000
mRNA:MD01G1164500	mRNA:MD07G1232100
mRNA:MD01G1164700	mRNA:MD07G1232200
mRNA:MD01G1164800	mRNA:MD07G1232300
mRNA:MD01G1164900	mRNA:MD07G1232400
mRNA:MD01G1165100	mRNA:MD07G1232500
mRNA:MD01G1165300	mRNA:MD07G1232600
mRNA:MD01G1165900	mRNA:MD07G1232700
mRNA:MD01G1166000	mRNA:MD07G1233000
mRNA:MD01G1166700	mRNA:MD07G1233100
mRNA:MD01G1167000	mRNA:MD07G1233200
mRNA:MD01G1167200	mRNA:MD07G1233300
mRNA:MD01G1167300	mRNA:MD07G1233400
mRNA:MD01G1167600	mRNA:MD07G1233600
mRNA:MD01G1167700	mRNA:MD07G1233700
mRNA:MD01G1167800	mRNA:MD07G1233800
mRNA:MD01G1167900	mRNA:MD07G1233900
mRNA:MD01G1168000	mRNA:MD07G1234000
mRNA:MD01G1168100	mRNA:MD07G1234100
mRNA:MD01G1168400	mRNA:MD07G1234400
mRNA:MD01G1168500	mRNA:MD07G1234600
mRNA:MD01G1168600	mRNA:MD07G1234700
mRNA:MD01G1168900	mRNA:MD07G1234800
mRNA:MD01G1169000	mRNA:MD07G1234900
mRNA:MD01G1169100	mRNA:MD07G1235000
mRNA:MD01G1169200	mRNA:MD07G1235100
mRNA:MD01G1169300	mRNA:MD07G1235200
mRNA:MD01G1169500	mRNA:MD07G1235400
mRNA:MD01G1169800	mRNA:MD07G1235500
mRNA:MD01G1170000	mRNA:MD07G1236600
mRNA:MD01G1170100	mRNA:MD07G1237000
mRNA:MD01G1170200	mRNA:MD07G1237100
mRNA:MD01G1170300	mRNA:MD07G1237200
mRNA:MD01G1170400	mRNA:MD07G1237300
mRNA:MD01G1171000	mRNA:MD07G1237400
mRNA:MD01G1171100	mRNA:MD07G1237500
mRNA:MD01G1171400	mRNA:MD07G1237600
mRNA:MD01G1171900	mRNA:MD07G1238000
mRNA:MD01G1172000	mRNA:MD07G1238500
mRNA:MD01G1172400	mRNA:MD07G1238700
mRNA:MD01G1172500	mRNA:MD07G1238800
mRNA:MD01G1172600	mRNA:MD07G1238900
mRNA:MD01G1172700	mRNA:MD07G1239000
mRNA:MD01G1173100	mRNA:MD07G1239900
mRNA:MD01G1173300	mRNA:MD07G1240200
mRNA:MD01G1173400	mRNA:MD07G1240300
mRNA:MD01G1173500	mRNA:MD07G1240400
mRNA:MD01G1173700	mRNA:MD07G1240700
mRNA:MD01G1174000	mRNA:MD07G1240900
mRNA:MD01G1174300	mRNA:MD07G1241000
mRNA:MD01G1174400	mRNA:MD07G1241100
mRNA:MD01G1175400	mRNA:MD07G1241300
mRNA:MD01G1175500	mRNA:MD07G1243700
mRNA:MD01G1175600	mRNA:MD07G1245900
mRNA:MD01G1175700	mRNA:MD07G1246400
mRNA:MD01G1176300	mRNA:MD07G1247100
mRNA:MD01G1176400	mRNA:MD07G1247200
mRNA:MD01G1176500	mRNA:MD07G1247500
mRNA:MD01G1176600	mRNA:MD07G1247800
mRNA:MD01G1176700	mRNA:MD07G1247900
mRNA:MD01G1176900	mRNA:MD07G1248300
mRNA:MD01G1177100	mRNA:MD07G1248600
mRNA:MD01G1177300	mRNA:MD07G1248800
mRNA:MD01G1177400	mRNA:MD07G1249100
mRNA:MD01G1177500	mRNA:MD07G1249200
mRNA:MD01G1177600	mRNA:MD07G1249400
mRNA:MD01G1177700	mRNA:MD07G1249500
mRNA:MD01G1177800	mRNA:MD07G1249600
mRNA:MD01G1177900	mRNA:MD07G1249700
mRNA:MD01G1178000	mRNA:MD07G1250200
mRNA:MD01G1178200	mRNA:MD07G1250400
mRNA:MD01G1179400	mRNA:MD07G1250500
mRNA:MD01G1180100	mRNA:MD07G1250800
mRNA:MD01G1180700	mRNA:MD07G1251100
mRNA:MD01G1181200	mRNA:MD07G1251300
mRNA:MD01G1181300	mRNA:MD07G1251400
mRNA:MD01G1181400	mRNA:MD07G1251500
mRNA:MD01G1181700	mRNA:MD07G1251900
mRNA:MD01G1181900	mRNA:MD07G1252100
mRNA:MD01G1182000	mRNA:MD07G1252200
mRNA:MD01G1182100	mRNA:MD07G1252400
mRNA:MD01G1182200	mRNA:MD07G1252500
mRNA:MD01G1182300	mRNA:MD07G1252800
mRNA:MD01G1182400	mRNA:MD07G1253000
mRNA:MD01G1182500	mRNA:MD07G1253100
mRNA:MD01G1182600	mRNA:MD07G1253300
mRNA:MD01G1182700	mRNA:MD07G1253500
mRNA:MD01G1182800	mRNA:MD07G1253600
mRNA:MD01G1194700	mRNA:MD07G1261900
mRNA:MD01G1195400	mRNA:MD07G1262100
mRNA:MD01G1195600	mRNA:MD07G1262400
mRNA:MD01G1195700	mRNA:MD07G1262500
mRNA:MD01G1195900	mRNA:MD07G1262700
mRNA:MD01G1196000	mRNA:MD07G1262800
mRNA:MD01G1196100	mRNA:MD07G1262900
mRNA:MD01G1196300	mRNA:MD07G1263200
mRNA:MD01G1196400	mRNA:MD07G1263300
mRNA:MD01G1196500	mRNA:MD07G1263400
mRNA:MD01G1196600	mRNA:MD07G1263500
mRNA:MD01G1196700	mRNA:MD07G1264000
mRNA:MD01G1196900	mRNA:MD07G1264300
mRNA:MD01G1197000	mRNA:MD07G1264500
mRNA:MD01G1197300	mRNA:MD07G1264600
mRNA:MD01G1197400	mRNA:MD07G1265000
mRNA:MD01G1197700	mRNA:MD07G1265200
mRNA:MD01G1198000	mRNA:MD07G1265400
mRNA:MD01G1198400	mRNA:MD07G1265900
mRNA:MD01G1198500	mRNA:MD07G1266400
mRNA:MD01G1198700	mRNA:MD07G1266500
mRNA:MD01G1198800	mRNA:MD07G1266600
mRNA:MD01G1198900	mRNA:MD07G1266700
mRNA:MD01G1199000	mRNA:MD07G1266800
mRNA:MD01G1199100	mRNA:MD07G1266900
mRNA:MD01G1199200	mRNA:MD07G1267000
mRNA:MD01G1199300	mRNA:MD07G1267200
mRNA:MD01G1199500	mRNA:MD07G1267300
mRNA:MD01G1199600	mRNA:MD07G1267400
mRNA:MD01G1199700	mRNA:MD07G1267700
mRNA:MD01G1199900	mRNA:MD07G1267800
mRNA:MD01G1200000	mRNA:MD07G1267900
mRNA:MD01G1200200	mRNA:MD07G1268000
mRNA:MD01G1200300	mRNA:MD07G1268100
mRNA:MD01G1200400	mRNA:MD07G1268200
mRNA:MD01G1200500	mRNA:MD07G1268400
mRNA:MD01G1200700	mRNA:MD07G1268600
mRNA:MD01G1200800	mRNA:MD07G1268700
mRNA:MD01G1201000	mRNA:MD07G1268800
mRNA:MD01G1201700	mRNA:MD07G1269700
mRNA:MD01G1201800	mRNA:MD07G1270800
mRNA:MD01G1201900	mRNA:MD07G1270900
mRNA:MD01G1202100	mRNA:MD07G1271200
mRNA:MD01G1202600	mRNA:MD07G1272000
mRNA:MD01G1203100	mRNA:MD07G1272200
mRNA:MD01G1203300	mRNA:MD07G1272700
mRNA:MD01G1203500	mRNA:MD07G1272800
mRNA:MD01G1203600	mRNA:MD07G1272900
mRNA:MD01G1203700	mRNA:MD07G1273000
mRNA:MD01G1204600	mRNA:MD07G1273100
mRNA:MD01G1204700	mRNA:MD07G1273200
mRNA:MD01G1204900	mRNA:MD07G1273400
mRNA:MD01G1205100	mRNA:MD07G1273500
mRNA:MD01G1205200	mRNA:MD07G1273600
mRNA:MD01G1205300	mRNA:MD07G1273900
mRNA:MD01G1205400	mRNA:MD07G1274000
mRNA:MD01G1205500	mRNA:MD07G1274900
mRNA:MD01G1205600	mRNA:MD07G1275000
mRNA:MD01G1205900	mRNA:MD07G1276700
mRNA:MD01G1206000	mRNA:MD07G1276800
mRNA:MD01G1206300	mRNA:MD07G1277000
mRNA:MD01G1206500	mRNA:MD07G1277200
mRNA:MD01G1206800	mRNA:MD07G1277400
mRNA:MD01G1206900	mRNA:MD07G1277600
mRNA:MD01G1207000	mRNA:MD07G1277900
mRNA:MD01G1207100	mRNA:MD07G1278000
mRNA:MD01G1207500	mRNA:MD07G1278200
mRNA:MD01G1207700	mRNA:MD07G1278300
mRNA:MD01G1207800	mRNA:MD07G1278400
mRNA:MD01G1207900	mRNA:MD07G1278500
mRNA:MD01G1208000	mRNA:MD07G1278600
mRNA:MD01G1208200	mRNA:MD07G1278800
mRNA:MD01G1208300	mRNA:MD07G1278900
mRNA:MD01G1208400	mRNA:MD07G1279000
mRNA:MD01G1208700	mRNA:MD07G1279100
mRNA:MD01G1208900	mRNA:MD07G1279300
mRNA:MD01G1209000	mRNA:MD07G1279400
mRNA:MD01G1209300	mRNA:MD07G1279500
mRNA:MD01G1209400	mRNA:MD07G1279700
mRNA:MD01G1209500	mRNA:MD07G1279800
mRNA:MD01G1209900	mRNA:MD07G1280000
mRNA:MD01G1210000	mRNA:MD07G1280100
mRNA:MD01G1210100	mRNA:MD07G1280200
mRNA:MD01G1210200	mRNA:MD07G1280300
mRNA:MD01G1210300	mRNA:MD07G1280400
mRNA:MD01G1210400	mRNA:MD07G1280600
mRNA:MD01G1210500	mRNA:MD07G1280700
mRNA:MD01G1210600	mRNA:MD07G1280800
mRNA:MD01G1210800	mRNA:MD07G1281200
mRNA:MD01G1210900	mRNA:MD07G1281400
mRNA:MD01G1211000	mRNA:MD07G1281700
mRNA:MD01G1211100	mRNA:MD07G1281900
mRNA:MD01G1211300	mRNA:MD07G1282000
mRNA:MD01G1211400	mRNA:MD07G1282100
mRNA:MD01G1211600	mRNA:MD07G1282200
mRNA:MD01G1211800	mRNA:MD07G1282300
mRNA:MD01G1211900	mRNA:MD07G1282400
mRNA:MD01G1212200	mRNA:MD07G1282600
mRNA:MD01G1212800	mRNA:MD07G1282700
mRNA:MD01G1212900	mRNA:MD07G1282900
mRNA:MD01G1213200	mRNA:MD07G1283200
mRNA:MD01G1213500	mRNA:MD07G1283300
mRNA:MD01G1213600	mRNA:MD07G1283400
mRNA:MD01G1213800	mRNA:MD07G1283500
mRNA:MD01G1213900	mRNA:MD07G1283600
mRNA:MD01G1214100	mRNA:MD07G1283700
mRNA:MD01G1214200	mRNA:MD07G1283800
mRNA:MD01G1214300	mRNA:MD07G1283900
mRNA:MD01G1214500	mRNA:MD07G1284200
mRNA:MD01G1214600	mRNA:MD07G1284300
mRNA:MD01G1214700	mRNA:MD07G1284400
mRNA:MD01G1214800	mRNA:MD07G1284500
mRNA:MD01G1214900	mRNA:MD07G1284600
mRNA:MD01G1215000	mRNA:MD07G1284700
mRNA:MD01G1215100	mRNA:MD07G1284800
mRNA:MD01G1215200	mRNA:MD07G1285100
mRNA:MD01G1215300	mRNA:MD07G1285200
mRNA:MD01G1215400	mRNA:MD07G1285600
mRNA:MD01G1215600	mRNA:MD07G1285700
mRNA:MD01G1215900	mRNA:MD07G1285800
mRNA:MD01G1216000	mRNA:MD07G1285900
mRNA:MD01G1216100	mRNA:MD07G1286000
mRNA:MD01G1216200	mRNA:MD07G1286100
mRNA:MD01G1216400	mRNA:MD07G1286200
mRNA:MD01G1216500	mRNA:MD07G1286500
mRNA:MD01G1216600	mRNA:MD07G1286600
mRNA:MD01G1217100	mRNA:MD07G1286700
mRNA:MD01G1217600	mRNA:MD07G1286800
mRNA:MD01G1217700	mRNA:MD07G1286900
mRNA:MD01G1217800	mRNA:MD07G1287100
mRNA:MD01G1217900	mRNA:MD07G1287600
mRNA:MD01G1218000	mRNA:MD07G1287700
mRNA:MD01G1218100	mRNA:MD07G1288000
mRNA:MD01G1218300	mRNA:MD07G1288100
mRNA:MD01G1218600	mRNA:MD07G1288500
mRNA:MD01G1218700	mRNA:MD07G1288600
mRNA:MD01G1219100	mRNA:MD07G1288800
mRNA:MD01G1219200	mRNA:MD07G1288900
mRNA:MD01G1220100	mRNA:MD07G1290000
mRNA:MD01G1220800	mRNA:MD07G1291000
mRNA:MD01G1221000	mRNA:MD07G1291100
mRNA:MD01G1221600	mRNA:MD07G1292300
mRNA:MD01G1222100	mRNA:MD07G1292800
mRNA:MD01G1222400	mRNA:MD07G1293000
mRNA:MD01G1222500	mRNA:MD07G1293100
mRNA:MD01G1222600	mRNA:MD07G1293200
mRNA:MD01G1222700	mRNA:MD07G1293300
mRNA:MD01G1222800	mRNA:MD07G1293400
mRNA:MD01G1222900	mRNA:MD07G1293700
mRNA:MD01G1223200	mRNA:MD07G1293900
mRNA:MD01G1223300	mRNA:MD07G1294000
mRNA:MD01G1223400	mRNA:MD07G1294100
mRNA:MD01G1223500	mRNA:MD07G1294200
mRNA:MD01G1223600	mRNA:MD07G1294300
mRNA:MD01G1223700	mRNA:MD07G1294400
mRNA:MD01G1223900	mRNA:MD07G1294700
mRNA:MD01G1224000	mRNA:MD07G1294800
mRNA:MD01G1224100	mRNA:MD07G1294900
mRNA:MD01G1224500	mRNA:MD07G1295200
mRNA:MD01G1224700	mRNA:MD07G1295300
mRNA:MD01G1224900	mRNA:MD07G1295500
mRNA:MD01G1225300	mRNA:MD07G1295800
mRNA:MD01G1225400	mRNA:MD07G1295900
mRNA:MD01G1225500	mRNA:MD07G1296000
mRNA:MD01G1225600	mRNA:MD07G1296100
mRNA:MD01G1225700	mRNA:MD07G1296200
mRNA:MD01G1225800	mRNA:MD07G1296300
mRNA:MD01G1225900	mRNA:MD07G1296400
mRNA:MD01G1226000	mRNA:MD07G1296500
mRNA:MD01G1226100	mRNA:MD07G1296600
mRNA:MD01G1226300	mRNA:MD07G1296700
mRNA:MD01G1226400	mRNA:MD07G1296800
mRNA:MD01G1226600	mRNA:MD07G1297100
mRNA:MD01G1227000	mRNA:MD07G1297300
mRNA:MD01G1227100	mRNA:MD07G1297400
mRNA:MD01G1227200	mRNA:MD07G1297500
mRNA:MD01G1227300	mRNA:MD07G1297600
mRNA:MD01G1227400	mRNA:MD07G1297700
mRNA:MD01G1227500	mRNA:MD07G1297900
mRNA:MD01G1227600	mRNA:MD07G1298000
mRNA:MD01G1227700	mRNA:MD07G1298200
mRNA:MD01G1227800	mRNA:MD07G1298400
mRNA:MD01G1228000	mRNA:MD07G1298500
mRNA:MD01G1228100	mRNA:MD07G1298800
mRNA:MD01G1228200	mRNA:MD07G1299100
mRNA:MD01G1228300	mRNA:MD07G1299200
mRNA:MD01G1228500	mRNA:MD07G1299300
mRNA:MD01G1228600	mRNA:MD07G1299400
mRNA:MD01G1228700	mRNA:MD07G1299800
mRNA:MD01G1228800	mRNA:MD07G1299900
mRNA:MD01G1228900	mRNA:MD07G1300200
mRNA:MD01G1229000	mRNA:MD07G1300300
mRNA:MD01G1229200	mRNA:MD07G1300600
mRNA:MD01G1229300	mRNA:MD07G1301200
mRNA:MD01G1229500	mRNA:MD07G1301500
mRNA:MD01G1229600	mRNA:MD07G1301600
mRNA:MD01G1229700	mRNA:MD07G1301700
mRNA:MD01G1229900	mRNA:MD07G1301800
mRNA:MD01G1230000	mRNA:MD07G1301900
mRNA:MD01G1230300	mRNA:MD07G1302000
mRNA:MD01G1230500	mRNA:MD07G1302100
mRNA:MD01G1230600	mRNA:MD07G1302200
mRNA:MD01G1231000	mRNA:MD07G1302300
mRNA:MD01G1231100	mRNA:MD07G1302900
mRNA:MD01G1231200	mRNA:MD07G1303200
mRNA:MD01G1231300	mRNA:MD07G1303300
mRNA:MD01G1231400	mRNA:MD07G1303400
mRNA:MD01G1231500	mRNA:MD07G1303500
mRNA:MD01G1231600	mRNA:MD07G1303600
mRNA:MD01G1231700	mRNA:MD07G1303800
mRNA:MD01G1231800	mRNA:MD07G1303900
mRNA:MD01G1232200	mRNA:MD07G1304000
mRNA:MD01G1232300	mRNA:MD07G1304100
mRNA:MD01G1232400	mRNA:MD07G1304300
mRNA:MD01G1232500	mRNA:MD07G1304600
mRNA:MD01G1232600	mRNA:MD07G1304700
mRNA:MD01G1232900	mRNA:MD07G1304900
mRNA:MD01G1233000	mRNA:MD07G1305300
mRNA:MD01G1233200	mRNA:MD07G1305400
mRNA:MD01G1233300	mRNA:MD07G1305500
mRNA:MD01G1233500	mRNA:MD07G1305600
mRNA:MD01G1233600	mRNA:MD07G1305700
mRNA:MD01G1233700	mRNA:MD07G1305800
mRNA:MD01G1233800	mRNA:MD07G1305900
mRNA:MD01G1233900	mRNA:MD07G1306000
mRNA:MD01G1234000	mRNA:MD07G1306200
mRNA:MD01G1234100	mRNA:MD07G1306300
mRNA:MD01G1234200	mRNA:MD07G1306400
mRNA:MD01G1234300	mRNA:MD07G1306800
mRNA:MD01G1234400	mRNA:MD07G1306900
mRNA:MD01G1234500	mRNA:MD07G1307000
mRNA:MD01G1234700	mRNA:MD07G1307300
mRNA:MD01G1234800	mRNA:MD07G1307400
mRNA:MD01G1235000	mRNA:MD07G1307700
mRNA:MD01G1235400	mRNA:MD07G1308200
mRNA:MD01G1235500	mRNA:MD07G1308300
mRNA:MD01G1235600	mRNA:MD07G1308400
mRNA:MD01G1235700	mRNA:MD07G1308600
mRNA:MD01G1236100	mRNA:MD07G1308800
mRNA:MD01G1236200	mRNA:MD07G1308900
mRNA:MD01G1236300	mRNA:MD07G1309000
mRNA:MD01G1236400	mRNA:MD07G1309100
mRNA:MD01G1236500	mRNA:MD07G1309200
mRNA:MD01G1236700	mRNA:MD07G1309300
mRNA:MD01G1236800	mRNA:MD07G1309400
mRNA:MD01G1236900	mRNA:MD07G1309500
mRNA:MD01G1237000	mRNA:MD07G1309600
mRNA:MD01G1237100	mRNA:MD07G1309700
mRNA:MD01G1237200	mRNA:MD07G1309800
mRNA:MD01G1237400	mRNA:MD07G1309900
mRNA:MD01G1237500	mRNA:MD07G1310000
mRNA:MD01G1237600	mRNA:MD07G1310200
mRNA:MD01G1237700	mRNA:MD07G1310300
mRNA:MD01G1238200	mRNA:MD07G1310400
mRNA:MD01G1238800	mRNA:MD07G1310700
mRNA:MD01G1238900	mRNA:MD07G1310800
mRNA:MD01G1239000	mRNA:MD07G1310900
mRNA:MD01G1239700	mRNA:MD07G1311600
mRNA:MD01G1073800	mRNA:MD07G1142500
mRNA:MD01G1073900	mRNA:MD07G1142600
mRNA:MD01G1074000	mRNA:MD07G1142700
mRNA:MD01G1074300	mRNA:MD07G1143200
mRNA:MD01G1074400	mRNA:MD07G1143300
mRNA:MD01G1074500	mRNA:MD07G1143400
mRNA:MD01G1074600	mRNA:MD07G1143600
mRNA:MD01G1074700	mRNA:MD07G1143800
mRNA:MD01G1074800	mRNA:MD07G1143900
mRNA:MD01G1075000	mRNA:MD07G1144100
mRNA:MD01G1075300	mRNA:MD07G1144200
mRNA:MD01G1075500	mRNA:MD07G1144400
mRNA:MD01G1075800	mRNA:MD07G1144600
mRNA:MD01G1076000	mRNA:MD07G1144900
mRNA:MD01G1076100	mRNA:MD07G1145100
mRNA:MD01G1076300	mRNA:MD07G1145200
mRNA:MD01G1076400	mRNA:MD07G1145300
mRNA:MD01G1076500	mRNA:MD07G1145900
mRNA:MD01G1076900	mRNA:MD07G1146100
mRNA:MD01G1077000	mRNA:MD07G1146500
mRNA:MD01G1077100	mRNA:MD07G1146600
mRNA:MD01G1077200	mRNA:MD07G1146800
mRNA:MD01G1078000	mRNA:MD07G1146900
mRNA:MD01G1078400	mRNA:MD07G1147400
mRNA:MD01G1078500	mRNA:MD07G1147500
mRNA:MD01G1078600	mRNA:MD07G1147600
mRNA:MD01G1078900	mRNA:MD07G1147700
mRNA:MD01G1079000	mRNA:MD07G1147800
mRNA:MD01G1079100	mRNA:MD07G1148000
mRNA:MD01G1079200	mRNA:MD07G1148100
mRNA:MD01G1079300	mRNA:MD07G1148200
mRNA:MD01G1079500	mRNA:MD07G1148300
mRNA:MD01G1079600	mRNA:MD07G1148400
mRNA:MD01G1079700	mRNA:MD07G1148600
mRNA:MD01G1079900	mRNA:MD07G1148700
mRNA:MD01G1080000	mRNA:MD07G1148800
mRNA:MD01G1080100	mRNA:MD07G1149100
mRNA:MD01G1080500	mRNA:MD07G1149400
mRNA:MD01G1080600	mRNA:MD07G1149500
mRNA:MD01G1080700	mRNA:MD07G1149600
mRNA:MD01G1080800	mRNA:MD07G1149800
mRNA:MD01G1081200	mRNA:MD07G1150000
mRNA:MD01G1081300	mRNA:MD07G1150100
mRNA:MD01G1082000	mRNA:MD07G1150400
mRNA:MD01G1082100	mRNA:MD07G1150500
mRNA:MD01G1082200	mRNA:MD07G1150600
mRNA:MD01G1082600	mRNA:MD07G1150900
mRNA:MD01G1082700	mRNA:MD07G1151000
mRNA:MD01G1083000	mRNA:MD07G1151700
mRNA:MD01G1083100	mRNA:MD07G1151800
mRNA:MD01G1083400	mRNA:MD07G1152100
mRNA:MD01G1083500	mRNA:MD07G1152200
mRNA:MD01G1083600	mRNA:MD07G1152300
mRNA:MD01G1083700	mRNA:MD07G1152400
mRNA:MD01G1083800	mRNA:MD07G1152500
mRNA:MD01G1083900	mRNA:MD07G1152700
mRNA:MD01G1084400	mRNA:MD07G1153200
mRNA:MD01G1084700	mRNA:MD07G1153300
mRNA:MD01G1084800	mRNA:MD07G1153400
mRNA:MD01G1085000	mRNA:MD07G1153800
mRNA:MD01G1085200	mRNA:MD07G1154000
mRNA:MD01G1085400	mRNA:MD07G1154300
mRNA:MD01G1085500	mRNA:MD07G1154400
mRNA:MD01G1085600	mRNA:MD07G1154800
mRNA:MD01G1085800	mRNA:MD07G1154900
mRNA:MD01G1085900	mRNA:MD07G1155000
mRNA:MD01G1086200	mRNA:MD07G1155100
mRNA:MD01G1086500	mRNA:MD07G1156500
mRNA:MD01G1086700	mRNA:MD07G1156800
mRNA:MD01G1087000	mRNA:MD07G1157100
mRNA:MD01G1087100	mRNA:MD07G1157300
mRNA:MD01G1087200	mRNA:MD07G1157400
mRNA:MD01G1087300	mRNA:MD07G1157500
mRNA:MD01G1087400	mRNA:MD07G1157600
mRNA:MD01G1087600	mRNA:MD07G1157800
mRNA:MD01G1087700	mRNA:MD07G1157900
mRNA:MD01G1087900	mRNA:MD07G1158100
mRNA:MD01G1088100	mRNA:MD07G1158300
mRNA:MD01G1088400	mRNA:MD07G1158800
mRNA:MD01G1088700	mRNA:MD07G1160100
mRNA:MD01G1089000	mRNA:MD07G1160600
mRNA:MD01G1089300	mRNA:MD07G1160700
mRNA:MD01G1089400	mRNA:MD07G1160900
mRNA:MD01G1090500	mRNA:MD07G1161000
mRNA:MD01G1091000	mRNA:MD07G1161200
mRNA:MD01G1091100	mRNA:MD07G1161300
mRNA:MD01G1091200	mRNA:MD07G1161400
mRNA:MD01G1091400	mRNA:MD07G1161500
mRNA:MD01G1091500	mRNA:MD07G1161600
mRNA:MD01G1091600	mRNA:MD07G1161800
mRNA:MD01G1091800	mRNA:MD07G1162400
mRNA:MD01G1091900	mRNA:MD07G1162500
mRNA:MD01G1092200	mRNA:MD07G1162700
mRNA:MD01G1092300	mRNA:MD07G1162800
mRNA:MD01G1093800	mRNA:MD07G1163200
mRNA:MD01G1094700	mRNA:MD07G1163400
mRNA:MD01G1095200	mRNA:MD07G1163500
mRNA:MD01G1097300	mRNA:MD07G1164400
mRNA:MD01G1097400	mRNA:MD07G1164500
mRNA:MD01G1097800	mRNA:MD07G1164700
mRNA:MD01G1098300	mRNA:MD07G1164800
mRNA:MD01G1098500	mRNA:MD07G1165200
mRNA:MD01G1098600	mRNA:MD07G1165300
mRNA:MD01G1098700	mRNA:MD07G1165400
mRNA:MD01G1098800	mRNA:MD07G1165500
mRNA:MD01G1099300	mRNA:MD07G1166100
mRNA:MD01G1099500	mRNA:MD07G1166400
mRNA:MD01G1099600	mRNA:MD07G1166500
mRNA:MD01G1099700	mRNA:MD07G1166600
mRNA:MD01G1099800	mRNA:MD07G1166800
mRNA:MD01G1100100	mRNA:MD07G1166900
mRNA:MD01G1100200	mRNA:MD07G1167100
mRNA:MD01G1100300	mRNA:MD07G1167400
mRNA:MD01G1100800	mRNA:MD07G1167800
mRNA:MD01G1101000	mRNA:MD07G1167900
mRNA:MD01G1101200	mRNA:MD07G1168000
mRNA:MD01G1101500	mRNA:MD07G1168200
mRNA:MD01G1101700	mRNA:MD07G1168300
mRNA:MD01G1101800	mRNA:MD07G1168400
mRNA:MD01G1102600	mRNA:MD07G1169500
mRNA:MD01G1103000	mRNA:MD07G1169700
mRNA:MD01G1103100	mRNA:MD07G1169800
mRNA:MD01G1103200	mRNA:MD07G1169900
mRNA:MD01G1103300	mRNA:MD07G1170100
mRNA:MD01G1103400	mRNA:MD07G1170300
mRNA:MD01G1103500	mRNA:MD07G1170400
mRNA:MD01G1103700	mRNA:MD07G1170500
mRNA:MD01G1103800	mRNA:MD07G1170600
mRNA:MD01G1104200	mRNA:MD07G1171000
mRNA:MD01G1104300	mRNA:MD07G1171100
mRNA:MD01G1104600	mRNA:MD07G1171200
mRNA:MD01G1104900	mRNA:MD07G1171400
mRNA:MD01G1105100	mRNA:MD07G1171600
mRNA:MD01G1105500	mRNA:MD07G1171700
mRNA:MD01G1105600	mRNA:MD07G1171800
mRNA:MD01G1105700	mRNA:MD07G1172200
mRNA:MD01G1105900	mRNA:MD07G1172300
mRNA:MD01G1106000	mRNA:MD07G1172400
mRNA:MD01G1106100	mRNA:MD07G1172500
mRNA:MD01G1106200	mRNA:MD07G1172600
mRNA:MD01G1106900	mRNA:MD07G1172700
mRNA:MD01G1107100	mRNA:MD07G1172800
mRNA:MD01G1107300	mRNA:MD07G1173100
mRNA:MD01G1107700	mRNA:MD07G1173300
mRNA:MD01G1107800	mRNA:MD07G1173400
mRNA:MD01G1107900	mRNA:MD07G1173600
mRNA:MD01G1108000	mRNA:MD07G1173900
mRNA:MD01G1108100	mRNA:MD07G1174000
mRNA:MD01G1108200	mRNA:MD07G1174100
mRNA:MD01G1108300	mRNA:MD07G1174400
mRNA:MD01G1108400	mRNA:MD07G1174600
mRNA:MD01G1108500	mRNA:MD07G1174700
mRNA:MD01G1108700	mRNA:MD07G1174800
mRNA:MD01G1108800	mRNA:MD07G1175100
mRNA:MD01G1108900	mRNA:MD07G1175200
mRNA:MD01G1109300	mRNA:MD07G1175300
mRNA:MD01G1110000	mRNA:MD07G1175800
mRNA:MD01G1110300	mRNA:MD07G1176100
mRNA:MD01G1110400	mRNA:MD07G1176200
mRNA:MD01G1110500	mRNA:MD07G1176400
mRNA:MD01G1110700	mRNA:MD07G1176500
mRNA:MD01G1110800	mRNA:MD07G1176800
mRNA:MD01G1110900	mRNA:MD07G1177000
mRNA:MD01G1111000	mRNA:MD07G1177200
mRNA:MD01G1111100	mRNA:MD07G1177300
mRNA:MD01G1111200	mRNA:MD07G1177400
mRNA:MD01G1111500	mRNA:MD07G1177600
mRNA:MD01G1111700	mRNA:MD07G1177900
mRNA:MD01G1111800	mRNA:MD07G1178300
mRNA:MD01G1112200	mRNA:MD07G1179800
mRNA:MD01G1112300	mRNA:MD07G1180100
mRNA:MD01G1112400	mRNA:MD07G1180200
mRNA:MD01G1112600	mRNA:MD07G1180500
mRNA:MD01G1113300	mRNA:MD07G1180700
mRNA:MD01G1113400	mRNA:MD07G1180900
mRNA:MD01G1113500	mRNA:MD07G1181100
mRNA:MD01G1113600	mRNA:MD07G1181600
mRNA:MD01G1113800	mRNA:MD07G1181900
mRNA:MD01G1113900	mRNA:MD07G1182000
mRNA:MD01G1114200	mRNA:MD07G1182100
mRNA:MD01G1114300	mRNA:MD07G1182200
mRNA:MD01G1114400	mRNA:MD07G1182300
mRNA:MD01G1114500	mRNA:MD07G1182600
mRNA:MD01G1114700	mRNA:MD07G1182700
mRNA:MD01G1114800	mRNA:MD07G1182800
mRNA:MD01G1114900	mRNA:MD07G1182900
mRNA:MD01G1115000	mRNA:MD07G1183000
mRNA:MD01G1115100	mRNA:MD07G1183100
mRNA:MD01G1115200	mRNA:MD07G1183500
mRNA:MD01G1116600	mRNA:MD07G1184000
mRNA:MD01G1117200	mRNA:MD07G1184600
mRNA:MD01G1117300	mRNA:MD07G1184700
mRNA:MD01G1117400	mRNA:MD07G1184900
mRNA:MD01G1117500	mRNA:MD07G1185000
mRNA:MD01G1117600	mRNA:MD07G1186100
mRNA:MD01G1117800	mRNA:MD07G1186300
mRNA:MD01G1118500	mRNA:MD07G1186700
mRNA:MD01G1118800	mRNA:MD07G1187000
mRNA:MD01G1119400	mRNA:MD07G1188200
mRNA:MD01G1119500	mRNA:MD07G1188300
mRNA:MD01G1119600	mRNA:MD07G1188600
mRNA:MD01G1119700	mRNA:MD07G1188700
mRNA:MD01G1119800	mRNA:MD07G1188800
mRNA:MD01G1119900	mRNA:MD07G1189200
mRNA:MD01G1120100	mRNA:MD07G1189400
mRNA:MD01G1120300	mRNA:MD07G1189500
mRNA:MD01G1120400	mRNA:MD07G1189600
mRNA:MD01G1120600	mRNA:MD07G1190000
mRNA:MD01G1120700	mRNA:MD07G1190100
mRNA:MD01G1120800	mRNA:MD07G1190200
mRNA:MD01G1121000	mRNA:MD07G1190300
mRNA:MD01G1121200	mRNA:MD07G1190800
mRNA:MD01G1121300	mRNA:MD07G1190900
mRNA:MD01G1121400	mRNA:MD07G1191100
mRNA:MD01G1121600	mRNA:MD07G1191300
mRNA:MD01G1121900	mRNA:MD07G1191400
mRNA:MD01G1122000	mRNA:MD07G1191500
mRNA:MD01G1122100	mRNA:MD07G1191600
mRNA:MD01G1122200	mRNA:MD07G1191700
mRNA:MD01G1122300	mRNA:MD07G1191800
mRNA:MD01G1122400	mRNA:MD07G1191900
mRNA:MD01G1122500	mRNA:MD07G1192000
mRNA:MD01G1122600	mRNA:MD07G1192100
mRNA:MD01G1122700	mRNA:MD07G1192200
mRNA:MD01G1122800	mRNA:MD07G1192300
mRNA:MD01G1122900	mRNA:MD07G1192500
mRNA:MD01G1123100	mRNA:MD07G1192800
mRNA:MD01G1123300	mRNA:MD07G1192900
mRNA:MD01G1123600	mRNA:MD07G1193300
mRNA:MD01G1123800	mRNA:MD07G1193500
mRNA:MD01G1124000	mRNA:MD07G1194200
mRNA:MD01G1124100	mRNA:MD07G1194300
mRNA:MD01G1124500	mRNA:MD07G1194400
mRNA:MD01G1124600	mRNA:MD07G1194500
mRNA:MD01G1125100	mRNA:MD07G1194800
mRNA:MD01G1125200	mRNA:MD07G1194900
mRNA:MD01G1125600	mRNA:MD07G1195400
mRNA:MD01G1125800	mRNA:MD07G1195500
mRNA:MD01G1126100	mRNA:MD07G1195600
mRNA:MD01G1126200	mRNA:MD07G1195700
mRNA:MD01G1126400	mRNA:MD07G1196300
mRNA:MD01G1126500	mRNA:MD07G1196500
mRNA:MD01G1126700	mRNA:MD07G1197500
mRNA:MD01G1127500	mRNA:MD07G1197700
mRNA:MD01G1052500	mRNA:MD07G1142200
mRNA:MD01G1053400	mRNA:MD07G1141700
mRNA:MD01G1053500	mRNA:MD07G1141600
mRNA:MD01G1053700	mRNA:MD07G1141400
mRNA:MD01G1053800	mRNA:MD07G1141200
mRNA:MD01G1054200	mRNA:MD07G1141100
mRNA:MD01G1054500	mRNA:MD07G1140900
mRNA:MD01G1054600	mRNA:MD07G1140800
mRNA:MD01G1054800	mRNA:MD07G1140400
mRNA:MD01G1054900	mRNA:MD07G1140300
mRNA:MD01G1055100	mRNA:MD07G1140100
mRNA:MD01G1055300	mRNA:MD07G1140000
mRNA:MD01G1055400	mRNA:MD07G1139900
mRNA:MD01G1055500	mRNA:MD07G1139700
mRNA:MD01G1056200	mRNA:MD07G1139600
mRNA:MD01G1056400	mRNA:MD07G1139400
mRNA:MD01G1056800	mRNA:MD07G1139200
mRNA:MD01G1057600	mRNA:MD07G1139000
mRNA:MD01G1057800	mRNA:MD07G1138800
mRNA:MD01G1057900	mRNA:MD07G1138600
mRNA:MD01G1059200	mRNA:MD07G1138300
mRNA:MD01G1059600	mRNA:MD07G1138100
mRNA:MD01G1060200	mRNA:MD07G1137500
mRNA:MD01G1060300	mRNA:MD07G1137400
mRNA:MD01G1060400	mRNA:MD07G1137300
mRNA:MD01G1060500	mRNA:MD07G1137200
mRNA:MD01G1060600	mRNA:MD07G1137100
mRNA:MD01G1060700	mRNA:MD07G1137000
mRNA:MD01G1060800	mRNA:MD07G1136900
mRNA:MD01G1061000	mRNA:MD07G1136800
mRNA:MD01G1061400	mRNA:MD07G1136700
mRNA:MD01G1061500	mRNA:MD07G1136600
mRNA:MD01G1061600	mRNA:MD07G1136500
mRNA:MD01G1062800	mRNA:MD07G1136400
mRNA:MD01G1063000	mRNA:MD07G1136300
mRNA:MD01G1063600	mRNA:MD07G1135700
mRNA:MD01G1064800	mRNA:MD07G1135600
mRNA:MD01G1064900	mRNA:MD07G1135500
mRNA:MD01G1065000	mRNA:MD07G1135400
mRNA:MD01G1065100	mRNA:MD07G1135300
mRNA:MD01G1065300	mRNA:MD07G1135200
mRNA:MD01G1065600	mRNA:MD07G1135000
mRNA:MD01G1065800	mRNA:MD07G1134800
mRNA:MD01G1065900	mRNA:MD07G1134700
mRNA:MD01G1066000	mRNA:MD07G1134600
mRNA:MD01G1066100	mRNA:MD07G1134500
mRNA:MD01G1066500	mRNA:MD07G1134100
mRNA:MD01G1066900	mRNA:MD07G1133900
mRNA:MD01G1067400	mRNA:MD07G1133500
mRNA:MD01G1067500	mRNA:MD07G1133200
mRNA:MD01G1067800	mRNA:MD07G1133100
mRNA:MD01G1069600	mRNA:MD07G1132800
mRNA:MD01G1069800	mRNA:MD07G1132700
mRNA:MD01G1069900	mRNA:MD07G1132600
mRNA:MD01G1070000	mRNA:MD07G1132500
mRNA:MD01G1070100	mRNA:MD07G1132400
mRNA:MD01G1070200	mRNA:MD07G1132100
mRNA:MD01G1070300	mRNA:MD07G1131800
mRNA:MD01G1071200	mRNA:MD07G1131500
mRNA:MD01G1071300	mRNA:MD07G1131400
mRNA:MD01G1071400	mRNA:MD07G1131300
mRNA:MD01G1071600	mRNA:MD07G1131000
mRNA:MD01G1071800	mRNA:MD07G1130800
mRNA:MD01G1072100	mRNA:MD07G1130600
mRNA:MD01G1072300	mRNA:MD07G1130500
mRNA:MD01G1072500	mRNA:MD07G1130400
mRNA:MD01G1072600	mRNA:MD07G1130300
mRNA:MD01G1072900	mRNA:MD07G1129700
mRNA:MD01G1073200	mRNA:MD07G1129600
mRNA:MD01G1073300	mRNA:MD07G1129400
mRNA:MD01G1019600	mRNA:MD08G1169600
mRNA:MD01G1021600	mRNA:MD08G1174200
mRNA:MD01G1024200	mRNA:MD08G1176900
mRNA:MD01G1024600	mRNA:MD08G1177400
mRNA:MD01G1025300	mRNA:MD08G1178500
mRNA:MD01G1025400	mRNA:MD08G1178600
mRNA:MD01G1025800	mRNA:MD08G1179400
mRNA:MD01G1027300	mRNA:MD08G1180500
mRNA:MD01G1027500	mRNA:MD08G1181000
mRNA:MD01G1027700	mRNA:MD08G1181100
mRNA:MD01G1027800	mRNA:MD08G1181400
mRNA:MD01G1029000	mRNA:MD08G1181800
mRNA:MD01G1030900	mRNA:MD08G1182700
mRNA:MD01G1031700	mRNA:MD08G1183100
mRNA:MD01G1032400	mRNA:MD08G1183900
mRNA:MD01G1033400	mRNA:MD08G1186500
mRNA:MD01G1033700	mRNA:MD08G1186700
mRNA:MD01G1035000	mRNA:MD08G1187200
mRNA:MD01G1035300	mRNA:MD08G1187800
mRNA:MD01G1036200	mRNA:MD08G1188500
mRNA:MD01G1036900	mRNA:MD08G1190400
mRNA:MD01G1037100	mRNA:MD08G1190500
mRNA:MD01G1037200	mRNA:MD08G1192300
mRNA:MD01G1037500	mRNA:MD08G1193300
mRNA:MD01G1037700	mRNA:MD08G1193600
mRNA:MD01G1037900	mRNA:MD08G1194200
mRNA:MD01G1038000	mRNA:MD08G1195400
mRNA:MD01G1038200	mRNA:MD08G1196200
mRNA:MD01G1038600	mRNA:MD08G1197300
mRNA:MD01G1039200	mRNA:MD08G1197500
mRNA:MD01G1039500	mRNA:MD08G1198200
mRNA:MD01G1039700	mRNA:MD08G1198300
mRNA:MD01G1041000	mRNA:MD08G1200700
mRNA:MD01G1009700	mRNA:MD15G1340000
mRNA:MD01G1009800	mRNA:MD15G1339600
mRNA:MD01G1010100	mRNA:MD15G1339400
mRNA:MD01G1011600	mRNA:MD15G1338300
mRNA:MD01G1011700	mRNA:MD15G1338200
mRNA:MD01G1011800	mRNA:MD15G1338100
mRNA:MD01G1012000	mRNA:MD15G1338000
mRNA:MD01G1012100	mRNA:MD15G1337900
mRNA:MD01G1012300	mRNA:MD15G1337800
mRNA:MD01G1013400	mRNA:MD15G1337600
mRNA:MD01G1013500	mRNA:MD15G1337100
mRNA:MD01G1014200	mRNA:MD15G1336800
mRNA:MD01G1014300	mRNA:MD15G1336400
mRNA:MD01G1014700	mRNA:MD15G1336300
mRNA:MD01G1014800	mRNA:MD15G1336200
mRNA:MD01G1015400	mRNA:MD15G1335500
mRNA:MD01G1015700	mRNA:MD15G1335300
mRNA:MD01G1015800	mRNA:MD15G1335100
mRNA:MD01G1016100	mRNA:MD15G1334900
mRNA:MD01G1016500	mRNA:MD15G1334800
mRNA:MD01G1017900	mRNA:MD15G1334400
mRNA:MD01G1018800	mRNA:MD15G1333500
mRNA:MD01G1019100	mRNA:MD15G1333300
mRNA:MD01G1019300	mRNA:MD15G1333200
mRNA:MD01G1019500	mRNA:MD15G1332900
mRNA:MD01G1019700	mRNA:MD15G1332600
mRNA:MD01G1019800	mRNA:MD15G1332300
mRNA:MD01G1020100	mRNA:MD15G1332200
mRNA:MD01G1020300	mRNA:MD15G1332000
mRNA:MD01G1020400	mRNA:MD15G1331800
mRNA:MD01G1021000	mRNA:MD15G1331100
mRNA:MD01G1021100	mRNA:MD15G1330900
mRNA:MD01G1021200	mRNA:MD15G1330800
mRNA:MD01G1021300	mRNA:MD15G1330500
mRNA:MD01G1021600	mRNA:MD15G1330400
mRNA:MD01G1021800	mRNA:MD15G1330300
mRNA:MD01G1022200	mRNA:MD15G1330200
mRNA:MD01G1022300	mRNA:MD15G1330100
mRNA:MD01G1022500	mRNA:MD15G1330000
mRNA:MD01G1022700	mRNA:MD15G1329800
mRNA:MD01G1023000	mRNA:MD15G1329700
mRNA:MD01G1023100	mRNA:MD15G1329600
mRNA:MD01G1023800	mRNA:MD15G1329500
mRNA:MD01G1023900	mRNA:MD15G1329400
mRNA:MD01G1024000	mRNA:MD15G1329300
mRNA:MD01G1024400	mRNA:MD15G1329000
mRNA:MD01G1025800	mRNA:MD15G1327600
mRNA:MD01G1025900	mRNA:MD15G1327300
mRNA:MD01G1026200	mRNA:MD15G1327200
mRNA:MD01G1026400	mRNA:MD15G1327100
mRNA:MD01G1027000	mRNA:MD15G1327000
mRNA:MD01G1027300	mRNA:MD15G1326600
mRNA:MD01G1027400	mRNA:MD15G1326500
mRNA:MD01G1027500	mRNA:MD15G1326400
mRNA:MD01G1027700	mRNA:MD15G1325900
mRNA:MD01G1027900	mRNA:MD15G1325700
mRNA:MD01G1028100	mRNA:MD15G1325300
mRNA:MD01G1028300	mRNA:MD15G1325200
mRNA:MD01G1028500	mRNA:MD15G1324800
mRNA:MD01G1028900	mRNA:MD15G1324700
mRNA:MD01G1029000	mRNA:MD15G1324500
mRNA:MD01G1029700	mRNA:MD15G1324200
mRNA:MD01G1029800	mRNA:MD15G1324100
mRNA:MD01G1030100	mRNA:MD15G1324000
mRNA:MD01G1030300	mRNA:MD15G1323900
mRNA:MD01G1030600	mRNA:MD15G1323700
mRNA:MD01G1030700	mRNA:MD15G1323600
mRNA:MD01G1031700	mRNA:MD15G1323500
mRNA:MD01G1032000	mRNA:MD15G1323400
mRNA:MD01G1032200	mRNA:MD15G1322900
mRNA:MD01G1032300	mRNA:MD15G1322700
mRNA:MD01G1032500	mRNA:MD15G1322500
mRNA:MD01G1033000	mRNA:MD15G1322200
mRNA:MD01G1033300	mRNA:MD15G1322000
mRNA:MD01G1034200	mRNA:MD15G1321700
mRNA:MD01G1034300	mRNA:MD15G1321500
mRNA:MD01G1034400	mRNA:MD15G1321200
mRNA:MD01G1035000	mRNA:MD15G1321000
mRNA:MD01G1035100	mRNA:MD15G1320800
mRNA:MD01G1035200	mRNA:MD15G1320700
mRNA:MD01G1035300	mRNA:MD15G1320600
mRNA:MD01G1035400	mRNA:MD15G1320400
mRNA:MD01G1035500	mRNA:MD15G1320300
mRNA:MD01G1035600	mRNA:MD15G1320200
mRNA:MD01G1036200	mRNA:MD15G1319800
mRNA:MD01G1036300	mRNA:MD15G1319500
mRNA:MD01G1036600	mRNA:MD15G1318100
mRNA:MD01G1036700	mRNA:MD15G1317900
mRNA:MD01G1036900	mRNA:MD15G1317400
mRNA:MD01G1037200	mRNA:MD15G1316100
mRNA:MD01G1037400	mRNA:MD15G1315500
mRNA:MD01G1037500	mRNA:MD15G1315400
mRNA:MD01G1037700	mRNA:MD15G1315300
mRNA:MD01G1038000	mRNA:MD15G1315000
mRNA:MD01G1038300	mRNA:MD15G1314600
mRNA:MD01G1038600	mRNA:MD15G1313200
mRNA:MD01G1038700	mRNA:MD15G1313100
mRNA:MD01G1038800	mRNA:MD15G1312800
mRNA:MD01G1038900	mRNA:MD15G1312700
mRNA:MD01G1039100	mRNA:MD15G1312600
mRNA:MD01G1039200	mRNA:MD15G1312400
mRNA:MD01G1039500	mRNA:MD15G1312200
mRNA:MD01G1039700	mRNA:MD15G1312100
mRNA:MD01G1039800	mRNA:MD15G1312000
mRNA:MD01G1039900	mRNA:MD15G1311800
mRNA:MD01G1040600	mRNA:MD15G1311200
mRNA:MD01G1040700	mRNA:MD15G1310900
mRNA:MD01G1040800	mRNA:MD15G1310700
mRNA:MD01G1040900	mRNA:MD15G1310400
mRNA:MD01G1041000	mRNA:MD15G1310300
mRNA:MD01G1041200	mRNA:MD15G1310000
mRNA:MD01G1041300	mRNA:MD15G1309900
mRNA:MD01G1041500	mRNA:MD15G1309400
mRNA:MD01G1042000	mRNA:MD15G1309000
mRNA:MD01G1042600	mRNA:MD15G1308700
mRNA:MD01G1043100	mRNA:MD15G1308500
mRNA:MD01G1043200	mRNA:MD15G1308100
mRNA:MD01G1043400	mRNA:MD15G1307500
mRNA:MD01G1043900	mRNA:MD15G1307400
mRNA:MD01G1044100	mRNA:MD15G1307200
mRNA:MD01G1044500	mRNA:MD15G1307000
mRNA:MD01G1044600	mRNA:MD15G1306900
mRNA:MD01G1045500	mRNA:MD15G1306400
mRNA:MD01G1045600	mRNA:MD15G1306300
mRNA:MD01G1045700	mRNA:MD15G1306100
mRNA:MD01G1045800	mRNA:MD15G1305800
mRNA:MD01G1045900	mRNA:MD15G1305700
mRNA:MD01G1046000	mRNA:MD15G1305600
mRNA:MD01G1046900	mRNA:MD15G1305400
mRNA:MD01G1047000	mRNA:MD15G1305300
mRNA:MD01G1047200	mRNA:MD15G1305200
mRNA:MD02G1166700	mRNA:MD05G1074600
mRNA:MD02G1167700	mRNA:MD05G1075100
mRNA:MD02G1167800	mRNA:MD05G1075200
mRNA:MD02G1168300	mRNA:MD05G1075300
mRNA:MD02G1169500	mRNA:MD05G1076200
mRNA:MD02G1170300	mRNA:MD05G1077300
mRNA:MD02G1170800	mRNA:MD05G1079200
mRNA:MD02G1170900	mRNA:MD05G1079600
mRNA:MD02G1171100	mRNA:MD05G1080100
mRNA:MD02G1171300	mRNA:MD05G1080900
mRNA:MD02G1171600	mRNA:MD05G1081400
mRNA:MD02G1171900	mRNA:MD05G1081800
mRNA:MD02G1173900	mRNA:MD05G1082900
mRNA:MD02G1175900	mRNA:MD05G1084800
mRNA:MD02G1176100	mRNA:MD05G1085200
mRNA:MD02G1177700	mRNA:MD05G1086900
mRNA:MD02G1177900	mRNA:MD05G1087100
mRNA:MD02G1178200	mRNA:MD05G1087300
mRNA:MD02G1178300	mRNA:MD05G1087900
mRNA:MD02G1178600	mRNA:MD05G1088500
mRNA:MD02G1179000	mRNA:MD05G1089600
mRNA:MD02G1180300	mRNA:MD05G1092300
mRNA:MD02G1180800	mRNA:MD05G1093800
mRNA:MD02G1181600	mRNA:MD05G1095000
mRNA:MD02G1182100	mRNA:MD05G1096100
mRNA:MD02G1183500	mRNA:MD05G1098200
mRNA:MD02G1185100	mRNA:MD05G1100000
mRNA:MD02G1185400	mRNA:MD05G1100600
mRNA:MD02G1186600	mRNA:MD05G1101000
mRNA:MD02G1187200	mRNA:MD05G1101800
mRNA:MD02G1271400	mRNA:MD07G1040600
mRNA:MD02G1271700	mRNA:MD07G1040800
mRNA:MD02G1272000	mRNA:MD07G1041000
mRNA:MD02G1272100	mRNA:MD07G1041100
mRNA:MD02G1272200	mRNA:MD07G1041200
mRNA:MD02G1272500	mRNA:MD07G1041400
mRNA:MD02G1272900	mRNA:MD07G1041500
mRNA:MD02G1273300	mRNA:MD07G1042200
mRNA:MD02G1273400	mRNA:MD07G1042300
mRNA:MD02G1274700	mRNA:MD07G1042400
mRNA:MD02G1275200	mRNA:MD07G1043100
mRNA:MD02G1275300	mRNA:MD07G1043200
mRNA:MD02G1275400	mRNA:MD07G1043300
mRNA:MD02G1275500	mRNA:MD07G1043400
mRNA:MD02G1276900	mRNA:MD07G1044300
mRNA:MD02G1277000	mRNA:MD07G1044900
mRNA:MD02G1277100	mRNA:MD07G1045100
mRNA:MD02G1277600	mRNA:MD07G1045700
mRNA:MD02G1277700	mRNA:MD07G1045800
mRNA:MD02G1278000	mRNA:MD07G1045900
mRNA:MD02G1278100	mRNA:MD07G1046200
mRNA:MD02G1278200	mRNA:MD07G1046300
mRNA:MD02G1278400	mRNA:MD07G1046400
mRNA:MD02G1278500	mRNA:MD07G1046600
mRNA:MD02G1278600	mRNA:MD07G1046700
mRNA:MD02G1278700	mRNA:MD07G1046800
mRNA:MD02G1279300	mRNA:MD07G1046900
mRNA:MD02G1279400	mRNA:MD07G1047300
mRNA:MD02G1279600	mRNA:MD07G1047500
mRNA:MD02G1279900	mRNA:MD07G1047600
mRNA:MD02G1281900	mRNA:MD07G1048000
mRNA:MD02G1282000	mRNA:MD07G1048200
mRNA:MD02G1282400	mRNA:MD07G1048400
mRNA:MD02G1283300	mRNA:MD07G1048800
mRNA:MD02G1283400	mRNA:MD07G1048900
mRNA:MD02G1283700	mRNA:MD07G1049200
mRNA:MD02G1283800	mRNA:MD07G1049400
mRNA:MD02G1283900	mRNA:MD07G1049700
mRNA:MD02G1284000	mRNA:MD07G1050000
mRNA:MD02G1284100	mRNA:MD07G1050100
mRNA:MD02G1284200	mRNA:MD07G1050200
mRNA:MD02G1284500	mRNA:MD07G1050400
mRNA:MD02G1285400	mRNA:MD07G1050500
mRNA:MD02G1285600	mRNA:MD07G1050600
mRNA:MD02G1287500	mRNA:MD07G1039900
mRNA:MD02G1287600	mRNA:MD07G1039700
mRNA:MD02G1288100	mRNA:MD07G1039600
mRNA:MD02G1288200	mRNA:MD07G1038800
mRNA:MD02G1288300	mRNA:MD07G1038500
mRNA:MD02G1288500	mRNA:MD07G1038300
mRNA:MD02G1288700	mRNA:MD07G1038200
mRNA:MD02G1289200	mRNA:MD07G1038000
mRNA:MD02G1289300	mRNA:MD07G1037600
mRNA:MD02G1289600	mRNA:MD07G1037300
mRNA:MD02G1289800	mRNA:MD07G1037200
mRNA:MD02G1289900	mRNA:MD07G1037100
mRNA:MD02G1290000	mRNA:MD07G1037000
mRNA:MD02G1290100	mRNA:MD07G1036900
mRNA:MD02G1290200	mRNA:MD07G1036800
mRNA:MD02G1290900	mRNA:MD07G1036600
mRNA:MD02G1291000	mRNA:MD07G1035500
mRNA:MD02G1291200	mRNA:MD07G1035300
mRNA:MD02G1291600	mRNA:MD07G1034900
mRNA:MD02G1291700	mRNA:MD07G1034800
mRNA:MD02G1291800	mRNA:MD07G1034700
mRNA:MD02G1292100	mRNA:MD07G1034500
mRNA:MD02G1292200	mRNA:MD07G1034400
mRNA:MD02G1292300	mRNA:MD07G1034300
mRNA:MD02G1293000	mRNA:MD07G1034100
mRNA:MD02G1293200	mRNA:MD07G1033900
mRNA:MD02G1293400	mRNA:MD07G1033300
mRNA:MD02G1293600	mRNA:MD07G1033100
mRNA:MD02G1294100	mRNA:MD07G1032300
mRNA:MD02G1294400	mRNA:MD07G1032000
mRNA:MD02G1294600	mRNA:MD07G1031900
mRNA:MD02G1294700	mRNA:MD07G1031100
mRNA:MD02G1295200	mRNA:MD07G1031000
mRNA:MD02G1295700	mRNA:MD07G1030100
mRNA:MD02G1295800	mRNA:MD07G1030000
mRNA:MD02G1296500	mRNA:MD07G1027800
mRNA:MD02G1296600	mRNA:MD07G1027400
mRNA:MD02G1296800	mRNA:MD07G1027100
mRNA:MD02G1297000	mRNA:MD07G1027000
mRNA:MD02G1297100	mRNA:MD07G1026900
mRNA:MD02G1297200	mRNA:MD07G1026700
mRNA:MD02G1297600	mRNA:MD07G1026600
mRNA:MD02G1297900	mRNA:MD07G1026300
mRNA:MD02G1298000	mRNA:MD07G1026200
mRNA:MD02G1298100	mRNA:MD07G1026000
mRNA:MD02G1298200	mRNA:MD07G1025800
mRNA:MD02G1298400	mRNA:MD07G1025300
mRNA:MD02G1299000	mRNA:MD07G1025100
mRNA:MD02G1299900	mRNA:MD07G1025000
mRNA:MD02G1300000	mRNA:MD07G1024900
mRNA:MD02G1300100	mRNA:MD07G1024800
mRNA:MD02G1300200	mRNA:MD07G1024700
mRNA:MD02G1300300	mRNA:MD07G1024500
mRNA:MD02G1300400	mRNA:MD07G1023300
mRNA:MD02G1300900	mRNA:MD07G1023100
mRNA:MD02G1301200	mRNA:MD07G1022800
mRNA:MD02G1301300	mRNA:MD07G1022600
mRNA:MD02G1301400	mRNA:MD07G1022500
mRNA:MD02G1301500	mRNA:MD07G1022400
mRNA:MD02G1301600	mRNA:MD07G1022300
mRNA:MD02G1301900	mRNA:MD07G1022100
mRNA:MD02G1302000	mRNA:MD07G1022000
mRNA:MD02G1302300	mRNA:MD07G1021800
mRNA:MD02G1302400	mRNA:MD07G1021700
mRNA:MD02G1303200	mRNA:MD07G1021500
mRNA:MD02G1303800	mRNA:MD07G1020900
mRNA:MD02G1305000	mRNA:MD07G1020400
mRNA:MD02G1305500	mRNA:MD07G1020200
mRNA:MD02G1305800	mRNA:MD07G1018900
mRNA:MD02G1306300	mRNA:MD07G1018700
mRNA:MD02G1307400	mRNA:MD07G1018200
mRNA:MD02G1307500	mRNA:MD07G1018100
mRNA:MD02G1307700	mRNA:MD07G1017900
mRNA:MD02G1307800	mRNA:MD07G1017800
mRNA:MD02G1308000	mRNA:MD07G1017700
mRNA:MD02G1308100	mRNA:MD07G1017600
mRNA:MD02G1308300	mRNA:MD07G1015600
mRNA:MD02G1309100	mRNA:MD07G1013300
mRNA:MD02G1309200	mRNA:MD07G1012500
mRNA:MD02G1309300	mRNA:MD07G1012400
mRNA:MD02G1309400	mRNA:MD07G1011600
mRNA:MD02G1309500	mRNA:MD07G1011500
mRNA:MD02G1309800	mRNA:MD07G1011300
mRNA:MD02G1310300	mRNA:MD07G1011200
mRNA:MD02G1311600	mRNA:MD07G1011100
mRNA:MD02G1311700	mRNA:MD07G1010800
mRNA:MD02G1311900	mRNA:MD07G1010700
mRNA:MD02G1312000	mRNA:MD07G1010600
mRNA:MD02G1312700	mRNA:MD07G1010500
mRNA:MD02G1312800	mRNA:MD07G1010400
mRNA:MD02G1312900	mRNA:MD07G1010200
mRNA:MD02G1313000	mRNA:MD07G1009400
mRNA:MD02G1313100	mRNA:MD07G1009300
mRNA:MD02G1313200	mRNA:MD07G1008900
mRNA:MD02G1313300	mRNA:MD07G1008800
mRNA:MD02G1313400	mRNA:MD07G1008700
mRNA:MD02G1313800	mRNA:MD07G1008600
mRNA:MD02G1313900	mRNA:MD07G1008500
mRNA:MD02G1314200	mRNA:MD07G1007900
mRNA:MD02G1314400	mRNA:MD07G1007800
mRNA:MD02G1314500	mRNA:MD07G1007700
mRNA:MD02G1314600	mRNA:MD07G1007300
mRNA:MD02G1314900	mRNA:MD07G1007200
mRNA:MD02G1315000	mRNA:MD07G1007100
mRNA:MD02G1315100	mRNA:MD07G1006900
mRNA:MD02G1315200	mRNA:MD07G1006700
mRNA:MD02G1315400	mRNA:MD07G1006500
mRNA:MD02G1315600	mRNA:MD07G1006400
mRNA:MD02G1315800	mRNA:MD07G1006300
mRNA:MD02G1315900	mRNA:MD07G1006000
mRNA:MD02G1316000	mRNA:MD07G1005900
mRNA:MD02G1316100	mRNA:MD07G1005800
mRNA:MD02G1316200	mRNA:MD07G1005700
mRNA:MD02G1316300	mRNA:MD07G1005600
mRNA:MD02G1316400	mRNA:MD07G1005500
mRNA:MD02G1316600	mRNA:MD07G1005400
mRNA:MD02G1316700	mRNA:MD07G1005300
mRNA:MD02G1316800	mRNA:MD07G1005200
mRNA:MD02G1316900	mRNA:MD07G1005000
mRNA:MD02G1317000	mRNA:MD07G1004900
mRNA:MD02G1317500	mRNA:MD07G1003700
mRNA:MD02G1317800	mRNA:MD07G1003600
mRNA:MD02G1317900	mRNA:MD07G1003500
mRNA:MD02G1318000	mRNA:MD07G1003300
mRNA:MD02G1318200	mRNA:MD07G1003100
mRNA:MD02G1318300	mRNA:MD07G1003000
mRNA:MD02G1318400	mRNA:MD07G1002900
mRNA:MD02G1318500	mRNA:MD07G1002700
mRNA:MD02G1318600	mRNA:MD07G1002600
mRNA:MD02G1318700	mRNA:MD07G1002500
mRNA:MD02G1318800	mRNA:MD07G1002400
mRNA:MD02G1318900	mRNA:MD07G1002300
mRNA:MD02G1319100	mRNA:MD07G1001800
mRNA:MD02G1319200	mRNA:MD07G1001500
mRNA:MD02G1320100	mRNA:MD07G1000800
mRNA:MD02G1211700	mRNA:MD07G1106400
mRNA:MD02G1213600	mRNA:MD07G1104900
mRNA:MD02G1216100	mRNA:MD07G1104300
mRNA:MD02G1216500	mRNA:MD07G1104000
mRNA:MD02G1216600	mRNA:MD07G1103700
mRNA:MD02G1216700	mRNA:MD07G1103100
mRNA:MD02G1217000	mRNA:MD07G1101900
mRNA:MD02G1217700	mRNA:MD07G1100000
mRNA:MD02G1217800	mRNA:MD07G1099400
mRNA:MD02G1218100	mRNA:MD07G1099000
mRNA:MD02G1218200	mRNA:MD07G1098900
mRNA:MD02G1218300	mRNA:MD07G1098600
mRNA:MD02G1218400	mRNA:MD07G1098500
mRNA:MD02G1218900	mRNA:MD07G1098000
mRNA:MD02G1219200	mRNA:MD07G1097800
mRNA:MD02G1219400	mRNA:MD07G1097500
mRNA:MD02G1219700	mRNA:MD07G1097400
mRNA:MD02G1219900	mRNA:MD07G1097000
mRNA:MD02G1220000	mRNA:MD07G1096800
mRNA:MD02G1220400	mRNA:MD07G1096700
mRNA:MD02G1220600	mRNA:MD07G1096600
mRNA:MD02G1221100	mRNA:MD07G1096500
mRNA:MD02G1221300	mRNA:MD07G1095000
mRNA:MD02G1221400	mRNA:MD07G1094900
mRNA:MD02G1221500	mRNA:MD07G1094800
mRNA:MD02G1221600	mRNA:MD07G1094700
mRNA:MD02G1221900	mRNA:MD07G1094600
mRNA:MD02G1222000	mRNA:MD07G1093700
mRNA:MD02G1222400	mRNA:MD07G1093200
mRNA:MD02G1222500	mRNA:MD07G1092900
mRNA:MD02G1222600	mRNA:MD07G1092800
mRNA:MD02G1222900	mRNA:MD07G1092700
mRNA:MD02G1223000	mRNA:MD07G1091800
mRNA:MD02G1223100	mRNA:MD07G1091700
mRNA:MD02G1223200	mRNA:MD07G1091500
mRNA:MD02G1223300	mRNA:MD07G1091400
mRNA:MD02G1223400	mRNA:MD07G1091300
mRNA:MD02G1223600	mRNA:MD07G1090300
mRNA:MD02G1224000	mRNA:MD07G1089300
mRNA:MD02G1224600	mRNA:MD07G1088900
mRNA:MD02G1224900	mRNA:MD07G1088800
mRNA:MD02G1225200	mRNA:MD07G1088700
mRNA:MD02G1225300	mRNA:MD07G1088600
mRNA:MD02G1225400	mRNA:MD07G1088300
mRNA:MD02G1225500	mRNA:MD07G1088200
mRNA:MD02G1225800	mRNA:MD07G1088000
mRNA:MD02G1225900	mRNA:MD07G1087900
mRNA:MD02G1226100	mRNA:MD07G1087800
mRNA:MD02G1226500	mRNA:MD07G1087500
mRNA:MD02G1226600	mRNA:MD07G1087400
mRNA:MD02G1226700	mRNA:MD07G1087300
mRNA:MD02G1226800	mRNA:MD07G1086800
mRNA:MD02G1226900	mRNA:MD07G1086200
mRNA:MD02G1227400	mRNA:MD07G1086000
mRNA:MD02G1227500	mRNA:MD07G1085900
mRNA:MD02G1227600	mRNA:MD07G1084500
mRNA:MD02G1228000	mRNA:MD07G1084300
mRNA:MD02G1228700	mRNA:MD07G1084000
mRNA:MD02G1229400	mRNA:MD07G1083200
mRNA:MD02G1230000	mRNA:MD07G1082400
mRNA:MD02G1230100	mRNA:MD07G1082300
mRNA:MD02G1230600	mRNA:MD07G1082100
mRNA:MD02G1231000	mRNA:MD07G1081800
mRNA:MD02G1231800	mRNA:MD07G1081700
mRNA:MD02G1231900	mRNA:MD07G1081500
mRNA:MD02G1232100	mRNA:MD07G1081300
mRNA:MD02G1232400	mRNA:MD07G1081200
mRNA:MD02G1232700	mRNA:MD07G1081000
mRNA:MD02G1232800	mRNA:MD07G1080900
mRNA:MD02G1232900	mRNA:MD07G1080800
mRNA:MD02G1233200	mRNA:MD07G1080400
mRNA:MD02G1233300	mRNA:MD07G1080300
mRNA:MD02G1233400	mRNA:MD07G1080200
mRNA:MD02G1233500	mRNA:MD07G1080100
mRNA:MD02G1235000	mRNA:MD07G1079900
mRNA:MD02G1235900	mRNA:MD07G1079600
mRNA:MD02G1236000	mRNA:MD07G1078900
mRNA:MD02G1236200	mRNA:MD07G1078400
mRNA:MD02G1238000	mRNA:MD07G1078300
mRNA:MD02G1238400	mRNA:MD07G1078200
mRNA:MD02G1238600	mRNA:MD07G1078100
mRNA:MD02G1238800	mRNA:MD07G1077900
mRNA:MD02G1239200	mRNA:MD07G1077600
mRNA:MD02G1239500	mRNA:MD07G1077100
mRNA:MD02G1239600	mRNA:MD07G1077000
mRNA:MD02G1239900	mRNA:MD07G1076800
mRNA:MD02G1240300	mRNA:MD07G1076600
mRNA:MD02G1240400	mRNA:MD07G1076400
mRNA:MD02G1240600	mRNA:MD07G1076300
mRNA:MD02G1240800	mRNA:MD07G1076200
mRNA:MD02G1241000	mRNA:MD07G1075600
mRNA:MD02G1241200	mRNA:MD07G1075500
mRNA:MD02G1241500	mRNA:MD07G1075400
mRNA:MD02G1241600	mRNA:MD07G1075100
mRNA:MD02G1241700	mRNA:MD07G1075000
mRNA:MD02G1241800	mRNA:MD07G1074100
mRNA:MD02G1242500	mRNA:MD07G1074000
mRNA:MD02G1242700	mRNA:MD07G1073900
mRNA:MD02G1242900	mRNA:MD07G1073800
mRNA:MD02G1243100	mRNA:MD07G1073300
mRNA:MD02G1243200	mRNA:MD07G1073200
mRNA:MD02G1243800	mRNA:MD07G1073100
mRNA:MD02G1244000	mRNA:MD07G1072900
mRNA:MD02G1244300	mRNA:MD07G1072700
mRNA:MD02G1244600	mRNA:MD07G1072600
mRNA:MD02G1244700	mRNA:MD07G1072400
mRNA:MD02G1244800	mRNA:MD07G1072100
mRNA:MD02G1244900	mRNA:MD07G1072000
mRNA:MD02G1245000	mRNA:MD07G1071900
mRNA:MD02G1245300	mRNA:MD07G1071800
mRNA:MD02G1245800	mRNA:MD07G1071000
mRNA:MD02G1247200	mRNA:MD07G1070500
mRNA:MD02G1247300	mRNA:MD07G1070000
mRNA:MD02G1247400	mRNA:MD07G1069800
mRNA:MD02G1247700	mRNA:MD07G1068800
mRNA:MD02G1247800	mRNA:MD07G1068700
mRNA:MD02G1247900	mRNA:MD07G1068500
mRNA:MD02G1248000	mRNA:MD07G1068100
mRNA:MD02G1248300	mRNA:MD07G1068000
mRNA:MD02G1248400	mRNA:MD07G1067800
mRNA:MD02G1248700	mRNA:MD07G1067500
mRNA:MD02G1248900	mRNA:MD07G1067400
mRNA:MD02G1253500	mRNA:MD07G1070500
mRNA:MD02G1254300	mRNA:MD07G1070200
mRNA:MD02G1254600	mRNA:MD07G1067200
mRNA:MD02G1255000	mRNA:MD07G1067000
mRNA:MD02G1255200	mRNA:MD07G1066800
mRNA:MD02G1255300	mRNA:MD07G1066500
mRNA:MD02G1255400	mRNA:MD07G1066200
mRNA:MD02G1255500	mRNA:MD07G1066000
mRNA:MD02G1255700	mRNA:MD07G1065700
mRNA:MD02G1255800	mRNA:MD07G1065400
mRNA:MD02G1256300	mRNA:MD07G1064100
mRNA:MD02G1256500	mRNA:MD07G1063900
mRNA:MD02G1256600	mRNA:MD07G1063800
mRNA:MD02G1256900	mRNA:MD07G1063600
mRNA:MD02G1257100	mRNA:MD07G1063400
mRNA:MD02G1257300	mRNA:MD07G1063200
mRNA:MD02G1257800	mRNA:MD07G1063100
mRNA:MD02G1258300	mRNA:MD07G1062500
mRNA:MD02G1258400	mRNA:MD07G1062300
mRNA:MD02G1258600	mRNA:MD07G1062200
mRNA:MD02G1258700	mRNA:MD07G1062100
mRNA:MD02G1258900	mRNA:MD07G1061800
mRNA:MD02G1259200	mRNA:MD07G1061500
mRNA:MD02G1259300	mRNA:MD07G1061400
mRNA:MD02G1259400	mRNA:MD07G1061200
mRNA:MD02G1259500	mRNA:MD07G1061000
mRNA:MD02G1259600	mRNA:MD07G1060900
mRNA:MD02G1260500	mRNA:MD07G1060800
mRNA:MD02G1260800	mRNA:MD07G1060500
mRNA:MD02G1261000	mRNA:MD07G1060000
mRNA:MD02G1261100	mRNA:MD07G1059900
mRNA:MD02G1261200	mRNA:MD07G1059800
mRNA:MD02G1261300	mRNA:MD07G1059500
mRNA:MD02G1261500	mRNA:MD07G1058700
mRNA:MD02G1261900	mRNA:MD07G1058500
mRNA:MD02G1262000	mRNA:MD07G1058400
mRNA:MD02G1262100	mRNA:MD07G1058300
mRNA:MD02G1262300	mRNA:MD07G1057900
mRNA:MD02G1262400	mRNA:MD07G1057800
mRNA:MD02G1262600	mRNA:MD07G1057500
mRNA:MD02G1262900	mRNA:MD07G1056800
mRNA:MD02G1263000	mRNA:MD07G1054900
mRNA:MD02G1263100	mRNA:MD07G1054800
mRNA:MD02G1263300	mRNA:MD07G1054700
mRNA:MD02G1263600	mRNA:MD07G1054600
mRNA:MD02G1263700	mRNA:MD07G1054500
mRNA:MD02G1263800	mRNA:MD07G1054400
mRNA:MD02G1265100	mRNA:MD07G1054300
mRNA:MD02G1265300	mRNA:MD07G1054100
mRNA:MD02G1265400	mRNA:MD07G1054000
mRNA:MD02G1266000	mRNA:MD07G1053900
mRNA:MD02G1266200	mRNA:MD07G1053500
mRNA:MD02G1266400	mRNA:MD07G1053300
mRNA:MD02G1266500	mRNA:MD07G1053200
mRNA:MD02G1266600	mRNA:MD07G1053100
mRNA:MD02G1266700	mRNA:MD07G1053000
mRNA:MD02G1266800	mRNA:MD07G1052500
mRNA:MD02G1266900	mRNA:MD07G1052100
mRNA:MD02G1267100	mRNA:MD07G1052000
mRNA:MD02G1267300	mRNA:MD07G1051900
mRNA:MD02G1267400	mRNA:MD07G1051700
mRNA:MD02G1267700	mRNA:MD07G1051500
mRNA:MD02G1268100	mRNA:MD07G1051000
mRNA:MD02G1064200	mRNA:MD09G1205200
mRNA:MD02G1064800	mRNA:MD09G1203300
mRNA:MD02G1065100	mRNA:MD09G1203100
mRNA:MD02G1066500	mRNA:MD09G1202200
mRNA:MD02G1066900	mRNA:MD09G1201900
mRNA:MD02G1067400	mRNA:MD09G1201500
mRNA:MD02G1067900	mRNA:MD09G1201400
mRNA:MD02G1068000	mRNA:MD09G1201100
mRNA:MD02G1068800	mRNA:MD09G1200100
mRNA:MD02G1068900	mRNA:MD09G1200000
mRNA:MD02G1071600	mRNA:MD09G1199300
mRNA:MD02G1071800	mRNA:MD09G1198600
mRNA:MD02G1072200	mRNA:MD09G1197800
mRNA:MD02G1072800	mRNA:MD09G1196500
mRNA:MD02G1073700	mRNA:MD09G1195500
mRNA:MD02G1076100	mRNA:MD09G1194900
mRNA:MD02G1078600	mRNA:MD09G1194300
mRNA:MD02G1079200	mRNA:MD09G1193900
mRNA:MD02G1079600	mRNA:MD09G1193500
mRNA:MD02G1079800	mRNA:MD09G1193100
mRNA:MD02G1081800	mRNA:MD09G1192000
mRNA:MD02G1082300	mRNA:MD09G1190600
mRNA:MD02G1082400	mRNA:MD09G1190100
mRNA:MD02G1082500	mRNA:MD09G1189600
mRNA:MD02G1082700	mRNA:MD09G1189100
mRNA:MD02G1083400	mRNA:MD09G1188600
mRNA:MD02G1085200	mRNA:MD09G1187700
mRNA:MD02G1085400	mRNA:MD09G1187300
mRNA:MD02G1086000	mRNA:MD09G1186300
mRNA:MD02G1086200	mRNA:MD09G1186200
mRNA:MD02G1086500	mRNA:MD09G1186000
mRNA:MD02G1086600	mRNA:MD09G1185600
mRNA:MD02G1087300	mRNA:MD09G1184600
mRNA:MD02G1087400	mRNA:MD09G1184400
mRNA:MD02G1087700	mRNA:MD09G1184000
mRNA:MD02G1088800	mRNA:MD09G1183300
mRNA:MD02G1089800	mRNA:MD09G1183200
mRNA:MD02G1091900	mRNA:MD09G1181400
mRNA:MD02G1092100	mRNA:MD09G1181200
mRNA:MD02G1094400	mRNA:MD09G1180300
mRNA:MD02G1095100	mRNA:MD09G1179800
mRNA:MD02G1095300	mRNA:MD09G1179100
mRNA:MD02G1096100	mRNA:MD09G1178600
mRNA:MD02G1096200	mRNA:MD09G1178500
mRNA:MD02G1097200	mRNA:MD09G1177500
mRNA:MD02G1064100	mRNA:MD15G1194600
mRNA:MD02G1064200	mRNA:MD15G1195000
mRNA:MD02G1064300	mRNA:MD15G1195100
mRNA:MD02G1064400	mRNA:MD15G1195200
mRNA:MD02G1064800	mRNA:MD15G1195500
mRNA:MD02G1064900	mRNA:MD15G1195600
mRNA:MD02G1065100	mRNA:MD15G1195900
mRNA:MD02G1065200	mRNA:MD15G1196000
mRNA:MD02G1065300	mRNA:MD15G1196200
mRNA:MD02G1065400	mRNA:MD15G1196300
mRNA:MD02G1065600	mRNA:MD15G1196500
mRNA:MD02G1065700	mRNA:MD15G1196600
mRNA:MD02G1065800	mRNA:MD15G1196700
mRNA:MD02G1066100	mRNA:MD15G1196800
mRNA:MD02G1066200	mRNA:MD15G1196900
mRNA:MD02G1066500	mRNA:MD15G1197000
mRNA:MD02G1066600	mRNA:MD15G1197100
mRNA:MD02G1066700	mRNA:MD15G1197200
mRNA:MD02G1066900	mRNA:MD15G1197400
mRNA:MD02G1067000	mRNA:MD15G1197500
mRNA:MD02G1067100	mRNA:MD15G1197700
mRNA:MD02G1067300	mRNA:MD15G1199100
mRNA:MD02G1067400	mRNA:MD15G1199200
mRNA:MD02G1067500	mRNA:MD15G1199300
mRNA:MD02G1067800	mRNA:MD15G1199400
mRNA:MD02G1067900	mRNA:MD15G1199500
mRNA:MD02G1068000	mRNA:MD15G1199600
mRNA:MD02G1068100	mRNA:MD15G1199700
mRNA:MD02G1068200	mRNA:MD15G1199800
mRNA:MD02G1068600	mRNA:MD15G1200100
mRNA:MD02G1068700	mRNA:MD15G1200200
mRNA:MD02G1068900	mRNA:MD15G1200500
mRNA:MD02G1069000	mRNA:MD15G1200600
mRNA:MD02G1069100	mRNA:MD15G1200700
mRNA:MD02G1069200	mRNA:MD15G1200900
mRNA:MD02G1069300	mRNA:MD15G1201000
mRNA:MD02G1069500	mRNA:MD15G1201300
mRNA:MD02G1071700	mRNA:MD15G1201600
mRNA:MD02G1072000	mRNA:MD15G1201800
mRNA:MD02G1072100	mRNA:MD15G1201900
mRNA:MD02G1072200	mRNA:MD15G1202000
mRNA:MD02G1072300	mRNA:MD15G1202100
mRNA:MD02G1072600	mRNA:MD15G1202200
mRNA:MD02G1072700	mRNA:MD15G1202500
mRNA:MD02G1072800	mRNA:MD15G1202600
mRNA:MD02G1073000	mRNA:MD15G1202800
mRNA:MD02G1073500	mRNA:MD15G1202900
mRNA:MD02G1073600	mRNA:MD15G1203100
mRNA:MD02G1073700	mRNA:MD15G1203200
mRNA:MD02G1073800	mRNA:MD15G1203500
mRNA:MD02G1074000	mRNA:MD15G1203700
mRNA:MD02G1074300	mRNA:MD15G1203800
mRNA:MD02G1074400	mRNA:MD15G1203900
mRNA:MD02G1074600	mRNA:MD15G1204000
mRNA:MD02G1075000	mRNA:MD15G1204100
mRNA:MD02G1075300	mRNA:MD15G1204400
mRNA:MD02G1076100	mRNA:MD15G1204500
mRNA:MD02G1076200	mRNA:MD15G1204600
mRNA:MD02G1076300	mRNA:MD15G1204700
mRNA:MD02G1076400	mRNA:MD15G1204800
mRNA:MD02G1076500	mRNA:MD15G1205200
mRNA:MD02G1076600	mRNA:MD15G1205300
mRNA:MD02G1076700	mRNA:MD15G1205400
mRNA:MD02G1076800	mRNA:MD15G1205500
mRNA:MD02G1076900	mRNA:MD15G1205600
mRNA:MD02G1077000	mRNA:MD15G1205700
mRNA:MD02G1077400	mRNA:MD15G1205800
mRNA:MD02G1077600	mRNA:MD15G1206200
mRNA:MD02G1077700	mRNA:MD15G1206300
mRNA:MD02G1077800	mRNA:MD15G1206400
mRNA:MD02G1078500	mRNA:MD15G1206500
mRNA:MD02G1078600	mRNA:MD15G1206600
mRNA:MD02G1078700	mRNA:MD15G1206700
mRNA:MD02G1079200	mRNA:MD15G1206800
mRNA:MD02G1079400	mRNA:MD15G1206900
mRNA:MD02G1079500	mRNA:MD15G1207000
mRNA:MD02G1079600	mRNA:MD15G1207100
mRNA:MD02G1079700	mRNA:MD15G1207400
mRNA:MD02G1079800	mRNA:MD15G1207500
mRNA:MD02G1080200	mRNA:MD15G1207600
mRNA:MD02G1080400	mRNA:MD15G1207800
mRNA:MD02G1080600	mRNA:MD15G1208100
mRNA:MD02G1080700	mRNA:MD15G1208200
mRNA:MD02G1080800	mRNA:MD15G1208600
mRNA:MD02G1080900	mRNA:MD15G1208700
mRNA:MD02G1081100	mRNA:MD15G1208800
mRNA:MD02G1081600	mRNA:MD15G1208900
mRNA:MD02G1081700	mRNA:MD15G1209000
mRNA:MD02G1081800	mRNA:MD15G1209100
mRNA:MD02G1081900	mRNA:MD15G1209200
mRNA:MD02G1082000	mRNA:MD15G1209400
mRNA:MD02G1082100	mRNA:MD15G1209500
mRNA:MD02G1082200	mRNA:MD15G1209800
mRNA:MD02G1082300	mRNA:MD15G1210200
mRNA:MD02G1082400	mRNA:MD15G1210300
mRNA:MD02G1082500	mRNA:MD15G1210400
mRNA:MD02G1082600	mRNA:MD15G1210700
mRNA:MD02G1082700	mRNA:MD15G1210800
mRNA:MD02G1082800	mRNA:MD15G1210900
mRNA:MD02G1082900	mRNA:MD15G1211000
mRNA:MD02G1083400	mRNA:MD15G1211100
mRNA:MD02G1084200	mRNA:MD15G1211500
mRNA:MD02G1084400	mRNA:MD15G1211700
mRNA:MD02G1084500	mRNA:MD15G1211900
mRNA:MD02G1084600	mRNA:MD15G1212000
mRNA:MD02G1084700	mRNA:MD15G1212100
mRNA:MD02G1085100	mRNA:MD15G1212200
mRNA:MD02G1085200	mRNA:MD15G1212300
mRNA:MD02G1085300	mRNA:MD15G1212400
mRNA:MD02G1085400	mRNA:MD15G1212500
mRNA:MD02G1085500	mRNA:MD15G1212600
mRNA:MD02G1085600	mRNA:MD15G1212800
mRNA:MD02G1085700	mRNA:MD15G1212900
mRNA:MD02G1085800	mRNA:MD15G1213000
mRNA:MD02G1085900	mRNA:MD15G1213100
mRNA:MD02G1086000	mRNA:MD15G1213200
mRNA:MD02G1086100	mRNA:MD15G1213300
mRNA:MD02G1086200	mRNA:MD15G1213400
mRNA:MD02G1086400	mRNA:MD15G1213500
mRNA:MD02G1086500	mRNA:MD15G1213600
mRNA:MD02G1086600	mRNA:MD15G1213800
mRNA:MD02G1086700	mRNA:MD15G1213900
mRNA:MD02G1086800	mRNA:MD15G1214000
mRNA:MD02G1086900	mRNA:MD15G1214500
mRNA:MD02G1087100	mRNA:MD15G1214700
mRNA:MD02G1087200	mRNA:MD15G1214800
mRNA:MD02G1087300	mRNA:MD15G1214900
mRNA:MD02G1087500	mRNA:MD15G1215100
mRNA:MD02G1087600	mRNA:MD15G1215200
mRNA:MD02G1088200	mRNA:MD15G1215600
mRNA:MD02G1088400	mRNA:MD15G1215700
mRNA:MD02G1088500	mRNA:MD15G1215900
mRNA:MD02G1088700	mRNA:MD15G1216000
mRNA:MD02G1088900	mRNA:MD15G1216100
mRNA:MD02G1089100	mRNA:MD15G1216200
mRNA:MD02G1089200	mRNA:MD15G1216300
mRNA:MD02G1089800	mRNA:MD15G1216400
mRNA:MD02G1090000	mRNA:MD15G1216600
mRNA:MD02G1090100	mRNA:MD15G1216700
mRNA:MD02G1090200	mRNA:MD15G1216800
mRNA:MD02G1090400	mRNA:MD15G1217000
mRNA:MD02G1091000	mRNA:MD15G1217100
mRNA:MD02G1091100	mRNA:MD15G1217300
mRNA:MD02G1091200	mRNA:MD15G1217400
mRNA:MD02G1091300	mRNA:MD15G1217500
mRNA:MD02G1091400	mRNA:MD15G1217700
mRNA:MD02G1091700	mRNA:MD15G1217800
mRNA:MD02G1091800	mRNA:MD15G1217900
mRNA:MD02G1091900	mRNA:MD15G1218000
mRNA:MD02G1092100	mRNA:MD15G1218300
mRNA:MD02G1093500	mRNA:MD15G1218800
mRNA:MD02G1093600	mRNA:MD15G1218900
mRNA:MD02G1093800	mRNA:MD15G1219000
mRNA:MD02G1094200	mRNA:MD15G1219100
mRNA:MD02G1094300	mRNA:MD15G1219200
mRNA:MD02G1094400	mRNA:MD15G1219300
mRNA:MD02G1094500	mRNA:MD15G1219400
mRNA:MD02G1094700	mRNA:MD15G1219600
mRNA:MD02G1095000	mRNA:MD15G1219700
mRNA:MD02G1095100	mRNA:MD15G1219900
mRNA:MD02G1095500	mRNA:MD15G1220000
mRNA:MD02G1096000	mRNA:MD15G1220300
mRNA:MD02G1096100	mRNA:MD15G1220400
mRNA:MD02G1096200	mRNA:MD15G1220600
mRNA:MD02G1096300	mRNA:MD15G1220800
mRNA:MD02G1096400	mRNA:MD15G1220900
mRNA:MD02G1096500	mRNA:MD15G1221100
mRNA:MD02G1096600	mRNA:MD15G1221300
mRNA:MD02G1096700	mRNA:MD15G1221400
mRNA:MD02G1096800	mRNA:MD15G1221600
mRNA:MD02G1096900	mRNA:MD15G1221700
mRNA:MD02G1097200	mRNA:MD15G1221800
mRNA:MD02G1098800	mRNA:MD15G1221900
mRNA:MD02G1099200	mRNA:MD15G1222000
mRNA:MD02G1099300	mRNA:MD15G1222300
mRNA:MD02G1099600	mRNA:MD15G1222400
mRNA:MD02G1099800	mRNA:MD15G1222600
mRNA:MD02G1099900	mRNA:MD15G1222800
mRNA:MD02G1100000	mRNA:MD15G1222900
mRNA:MD02G1100200	mRNA:MD15G1223100
mRNA:MD02G1100300	mRNA:MD15G1223200
mRNA:MD02G1100400	mRNA:MD15G1223400
mRNA:MD02G1100500	mRNA:MD15G1223500
mRNA:MD02G1101100	mRNA:MD15G1223600
mRNA:MD02G1102200	mRNA:MD15G1223700
mRNA:MD02G1102300	mRNA:MD15G1223800
mRNA:MD02G1102700	mRNA:MD15G1223900
mRNA:MD02G1102900	mRNA:MD15G1224000
mRNA:MD02G1103000	mRNA:MD15G1224100
mRNA:MD02G1103900	mRNA:MD15G1224300
mRNA:MD02G1104000	mRNA:MD15G1224400
mRNA:MD02G1104300	mRNA:MD15G1224600
mRNA:MD02G1104400	mRNA:MD15G1224800
mRNA:MD02G1104600	mRNA:MD15G1224900
mRNA:MD02G1105400	mRNA:MD15G1225300
mRNA:MD02G1105500	mRNA:MD15G1225400
mRNA:MD02G1105600	mRNA:MD15G1225500
mRNA:MD02G1105800	mRNA:MD15G1225700
mRNA:MD02G1105900	mRNA:MD15G1225800
mRNA:MD02G1106000	mRNA:MD15G1225900
mRNA:MD02G1106200	mRNA:MD15G1226000
mRNA:MD02G1106300	mRNA:MD15G1226100
mRNA:MD02G1106500	mRNA:MD15G1226200
mRNA:MD02G1107100	mRNA:MD15G1226500
mRNA:MD02G1107400	mRNA:MD15G1226600
mRNA:MD02G1107500	mRNA:MD15G1226700
mRNA:MD02G1107600	mRNA:MD15G1226900
mRNA:MD02G1107700	mRNA:MD15G1227200
mRNA:MD02G1107900	mRNA:MD15G1227400
mRNA:MD02G1108000	mRNA:MD15G1227500
mRNA:MD02G1108200	mRNA:MD15G1227600
mRNA:MD02G1108500	mRNA:MD15G1227900
mRNA:MD02G1108800	mRNA:MD15G1228000
mRNA:MD02G1109000	mRNA:MD15G1228200
mRNA:MD02G1109100	mRNA:MD15G1228300
mRNA:MD02G1109800	mRNA:MD15G1228400
mRNA:MD02G1111600	mRNA:MD15G1228500
mRNA:MD02G1113400	mRNA:MD15G1228600
mRNA:MD02G1113500	mRNA:MD15G1228700
mRNA:MD02G1113600	mRNA:MD15G1228800
mRNA:MD02G1113800	mRNA:MD15G1228900
mRNA:MD02G1113900	mRNA:MD15G1229000
mRNA:MD02G1114100	mRNA:MD15G1229200
mRNA:MD02G1114200	mRNA:MD15G1229800
mRNA:MD02G1114300	mRNA:MD15G1229900
mRNA:MD02G1114400	mRNA:MD15G1230000
mRNA:MD02G1114500	mRNA:MD15G1230200
mRNA:MD02G1114600	mRNA:MD15G1230400
mRNA:MD02G1114700	mRNA:MD15G1230500
mRNA:MD02G1114800	mRNA:MD15G1230700
mRNA:MD02G1114900	mRNA:MD15G1230800
mRNA:MD02G1115000	mRNA:MD15G1231000
mRNA:MD02G1115100	mRNA:MD15G1231100
mRNA:MD02G1116500	mRNA:MD15G1231500
mRNA:MD02G1116800	mRNA:MD15G1231800
mRNA:MD02G1116900	mRNA:MD15G1232000
mRNA:MD02G1117600	mRNA:MD15G1232300
mRNA:MD02G1117700	mRNA:MD15G1232400
mRNA:MD02G1117800	mRNA:MD15G1232500
mRNA:MD02G1117900	mRNA:MD15G1232600
mRNA:MD02G1118000	mRNA:MD15G1232700
mRNA:MD02G1118500	mRNA:MD15G1232800
mRNA:MD02G1118800	mRNA:MD15G1232900
mRNA:MD02G1119000	mRNA:MD15G1233000
mRNA:MD02G1119100	mRNA:MD15G1233100
mRNA:MD02G1119200	mRNA:MD15G1233200
mRNA:MD02G1119300	mRNA:MD15G1233300
mRNA:MD02G1119500	mRNA:MD15G1233400
mRNA:MD02G1119700	mRNA:MD15G1233500
mRNA:MD02G1119800	mRNA:MD15G1234000
mRNA:MD02G1120200	mRNA:MD15G1234400
mRNA:MD02G1120600	mRNA:MD15G1234500
mRNA:MD02G1120700	mRNA:MD15G1234600
mRNA:MD02G1121000	mRNA:MD15G1234800
mRNA:MD02G1121300	mRNA:MD15G1235100
mRNA:MD02G1121400	mRNA:MD15G1235200
mRNA:MD02G1121700	mRNA:MD15G1235300
mRNA:MD02G1121800	mRNA:MD15G1235400
mRNA:MD02G1121900	mRNA:MD15G1235500
mRNA:MD02G1122000	mRNA:MD15G1235700
mRNA:MD02G1122200	mRNA:MD15G1236100
mRNA:MD02G1122300	mRNA:MD15G1236200
mRNA:MD02G1122400	mRNA:MD15G1236600
mRNA:MD02G1122500	mRNA:MD15G1236700
mRNA:MD02G1122800	mRNA:MD15G1236800
mRNA:MD02G1122900	mRNA:MD15G1236900
mRNA:MD02G1123000	mRNA:MD15G1237000
mRNA:MD02G1123100	mRNA:MD15G1237100
mRNA:MD02G1123200	mRNA:MD15G1237200
mRNA:MD02G1123500	mRNA:MD15G1237300
mRNA:MD02G1123600	mRNA:MD15G1237500
mRNA:MD02G1123700	mRNA:MD15G1237700
mRNA:MD02G1123800	mRNA:MD15G1237800
mRNA:MD02G1123900	mRNA:MD15G1237900
mRNA:MD02G1124000	mRNA:MD15G1238000
mRNA:MD02G1124100	mRNA:MD15G1238100
mRNA:MD02G1124200	mRNA:MD15G1238200
mRNA:MD02G1124300	mRNA:MD15G1238300
mRNA:MD02G1124400	mRNA:MD15G1238400
mRNA:MD02G1124600	mRNA:MD15G1238600
mRNA:MD02G1124700	mRNA:MD15G1238800
mRNA:MD02G1124800	mRNA:MD15G1239000
mRNA:MD02G1125000	mRNA:MD15G1240700
mRNA:MD02G1125100	mRNA:MD15G1240800
mRNA:MD02G1125300	mRNA:MD15G1241000
mRNA:MD02G1126100	mRNA:MD15G1241300
mRNA:MD02G1126900	mRNA:MD15G1241600
mRNA:MD02G1127800	mRNA:MD15G1242900
mRNA:MD02G1127900	mRNA:MD15G1243100
mRNA:MD02G1128000	mRNA:MD15G1243200
mRNA:MD02G1128200	mRNA:MD15G1243400
mRNA:MD02G1128300	mRNA:MD15G1243500
mRNA:MD02G1128400	mRNA:MD15G1243600
mRNA:MD02G1129100	mRNA:MD15G1243700
mRNA:MD02G1129500	mRNA:MD15G1243800
mRNA:MD02G1129600	mRNA:MD15G1243900
mRNA:MD02G1129700	mRNA:MD15G1244000
mRNA:MD02G1130100	mRNA:MD15G1244100
mRNA:MD02G1130200	mRNA:MD15G1244200
mRNA:MD02G1130400	mRNA:MD15G1244300
mRNA:MD02G1130700	mRNA:MD15G1244400
mRNA:MD02G1130800	mRNA:MD15G1244500
mRNA:MD02G1131200	mRNA:MD15G1244600
mRNA:MD02G1131800	mRNA:MD15G1244700
mRNA:MD02G1131900	mRNA:MD15G1244800
mRNA:MD02G1132000	mRNA:MD15G1245200
mRNA:MD02G1132100	mRNA:MD15G1245400
mRNA:MD02G1132800	mRNA:MD15G1245800
mRNA:MD02G1133300	mRNA:MD15G1246300
mRNA:MD02G1133400	mRNA:MD15G1246600
mRNA:MD02G1133500	mRNA:MD15G1246700
mRNA:MD02G1133900	mRNA:MD15G1246800
mRNA:MD02G1134000	mRNA:MD15G1247000
mRNA:MD02G1134100	mRNA:MD15G1247100
mRNA:MD02G1134200	mRNA:MD15G1247200
mRNA:MD02G1134300	mRNA:MD15G1247300
mRNA:MD02G1134400	mRNA:MD15G1247400
mRNA:MD02G1134500	mRNA:MD15G1247800
mRNA:MD02G1134600	mRNA:MD15G1247900
mRNA:MD02G1135300	mRNA:MD15G1248100
mRNA:MD02G1135700	mRNA:MD15G1249200
mRNA:MD02G1135800	mRNA:MD15G1249400
mRNA:MD02G1135900	mRNA:MD15G1249500
mRNA:MD02G1136000	mRNA:MD15G1249600
mRNA:MD02G1136300	mRNA:MD15G1249900
mRNA:MD02G1136400	mRNA:MD15G1250100
mRNA:MD02G1136500	mRNA:MD15G1250200
mRNA:MD02G1136600	mRNA:MD15G1250400
mRNA:MD02G1136700	mRNA:MD15G1250500
mRNA:MD02G1136800	mRNA:MD15G1250600
mRNA:MD02G1137000	mRNA:MD15G1250700
mRNA:MD02G1137100	mRNA:MD15G1250800
mRNA:MD02G1137300	mRNA:MD15G1250900
mRNA:MD02G1137500	mRNA:MD15G1251100
mRNA:MD02G1137600	mRNA:MD15G1251400
mRNA:MD02G1137700	mRNA:MD15G1251500
mRNA:MD02G1137900	mRNA:MD15G1251600
mRNA:MD02G1138000	mRNA:MD15G1251800
mRNA:MD02G1138100	mRNA:MD15G1251900
mRNA:MD02G1138300	mRNA:MD15G1252000
mRNA:MD02G1138800	mRNA:MD15G1252100
mRNA:MD02G1138900	mRNA:MD15G1252300
mRNA:MD02G1139000	mRNA:MD15G1252400
mRNA:MD02G1139400	mRNA:MD15G1252500
mRNA:MD02G1139500	mRNA:MD15G1252600
mRNA:MD02G1139600	mRNA:MD15G1252700
mRNA:MD02G1139700	mRNA:MD15G1253000
mRNA:MD02G1140800	mRNA:MD15G1253600
mRNA:MD02G1141300	mRNA:MD15G1254200
mRNA:MD02G1141700	mRNA:MD15G1254600
mRNA:MD02G1142400	mRNA:MD15G1255600
mRNA:MD02G1142700	mRNA:MD15G1256300
mRNA:MD02G1143000	mRNA:MD15G1256400
mRNA:MD02G1143200	mRNA:MD15G1256500
mRNA:MD02G1143500	mRNA:MD15G1256700
mRNA:MD02G1143600	mRNA:MD15G1256800
mRNA:MD02G1143700	mRNA:MD15G1257000
mRNA:MD02G1143800	mRNA:MD15G1257100
mRNA:MD02G1143900	mRNA:MD15G1257200
mRNA:MD02G1144000	mRNA:MD15G1257400
mRNA:MD02G1144100	mRNA:MD15G1257700
mRNA:MD02G1144200	mRNA:MD15G1257800
mRNA:MD02G1144300	mRNA:MD15G1257900
mRNA:MD02G1144400	mRNA:MD15G1258100
mRNA:MD02G1144500	mRNA:MD15G1258200
mRNA:MD02G1144600	mRNA:MD15G1258300
mRNA:MD02G1144700	mRNA:MD15G1258400
mRNA:MD02G1144800	mRNA:MD15G1259000
mRNA:MD02G1144900	mRNA:MD15G1259100
mRNA:MD02G1145000	mRNA:MD15G1259200
mRNA:MD02G1145300	mRNA:MD15G1259500
mRNA:MD02G1145600	mRNA:MD15G1259700
mRNA:MD02G1145800	mRNA:MD15G1260000
mRNA:MD02G1145900	mRNA:MD15G1260100
mRNA:MD02G1146000	mRNA:MD15G1260300
mRNA:MD02G1146200	mRNA:MD15G1260500
mRNA:MD02G1146300	mRNA:MD15G1260600
mRNA:MD02G1146700	mRNA:MD15G1260700
mRNA:MD02G1146800	mRNA:MD15G1260900
mRNA:MD02G1146900	mRNA:MD15G1261100
mRNA:MD02G1147100	mRNA:MD15G1261200
mRNA:MD02G1147200	mRNA:MD15G1261300
mRNA:MD02G1147300	mRNA:MD15G1261600
mRNA:MD02G1147400	mRNA:MD15G1261700
mRNA:MD02G1147500	mRNA:MD15G1261800
mRNA:MD02G1147600	mRNA:MD15G1261900
mRNA:MD02G1147900	mRNA:MD15G1262100
mRNA:MD02G1148100	mRNA:MD15G1262300
mRNA:MD02G1148200	mRNA:MD15G1262500
mRNA:MD02G1148300	mRNA:MD15G1262700
mRNA:MD02G1148600	mRNA:MD15G1262800
mRNA:MD02G1148800	mRNA:MD15G1263000
mRNA:MD02G1148900	mRNA:MD15G1263800
mRNA:MD02G1149000	mRNA:MD15G1263900
mRNA:MD02G1149400	mRNA:MD15G1264100
mRNA:MD02G1149600	mRNA:MD15G1264200
mRNA:MD02G1149700	mRNA:MD15G1264300
mRNA:MD02G1149800	mRNA:MD15G1264400
mRNA:MD02G1149900	mRNA:MD15G1264500
mRNA:MD02G1150100	mRNA:MD15G1264700
mRNA:MD02G1150400	mRNA:MD15G1264900
mRNA:MD02G1150500	mRNA:MD15G1265000
mRNA:MD02G1150600	mRNA:MD15G1265200
mRNA:MD02G1150700	mRNA:MD15G1265300
mRNA:MD02G1150900	mRNA:MD15G1265400
mRNA:MD02G1151000	mRNA:MD15G1265500
mRNA:MD02G1151100	mRNA:MD15G1265600
mRNA:MD02G1151200	mRNA:MD15G1265700
mRNA:MD02G1151300	mRNA:MD15G1265800
mRNA:MD02G1151400	mRNA:MD15G1266000
mRNA:MD02G1151700	mRNA:MD15G1266200
mRNA:MD02G1151900	mRNA:MD15G1266300
mRNA:MD02G1152000	mRNA:MD15G1266400
mRNA:MD02G1152200	mRNA:MD15G1266500
mRNA:MD02G1152500	mRNA:MD15G1266900
mRNA:MD02G1152600	mRNA:MD15G1267000
mRNA:MD02G1152800	mRNA:MD15G1267200
mRNA:MD02G1153000	mRNA:MD15G1267300
mRNA:MD02G1154100	mRNA:MD15G1268500
mRNA:MD02G1154200	mRNA:MD15G1268600
mRNA:MD02G1154400	mRNA:MD15G1269100
mRNA:MD02G1154800	mRNA:MD15G1269200
mRNA:MD02G1154900	mRNA:MD15G1269300
mRNA:MD02G1155000	mRNA:MD15G1269400
mRNA:MD02G1155100	mRNA:MD15G1269600
mRNA:MD02G1155400	mRNA:MD15G1269900
mRNA:MD02G1156000	mRNA:MD15G1270500
mRNA:MD02G1156300	mRNA:MD15G1270700
mRNA:MD02G1156600	mRNA:MD15G1270900
mRNA:MD02G1156700	mRNA:MD15G1271000
mRNA:MD02G1156800	mRNA:MD15G1271200
mRNA:MD02G1156900	mRNA:MD15G1271400
mRNA:MD02G1157000	mRNA:MD15G1271600
mRNA:MD02G1157100	mRNA:MD15G1271800
mRNA:MD02G1157200	mRNA:MD15G1271900
mRNA:MD02G1157500	mRNA:MD15G1272000
mRNA:MD02G1157600	mRNA:MD15G1272300
mRNA:MD02G1157700	mRNA:MD15G1272400
mRNA:MD02G1157800	mRNA:MD15G1272500
mRNA:MD02G1158300	mRNA:MD15G1273100
mRNA:MD02G1158400	mRNA:MD15G1273200
mRNA:MD02G1158500	mRNA:MD15G1273300
mRNA:MD02G1158600	mRNA:MD15G1273400
mRNA:MD02G1159100	mRNA:MD15G1273700
mRNA:MD02G1159700	mRNA:MD15G1273900
mRNA:MD02G1159900	mRNA:MD15G1274200
mRNA:MD02G1160000	mRNA:MD15G1274400
mRNA:MD02G1160500	mRNA:MD15G1274800
mRNA:MD02G1160700	mRNA:MD15G1274900
mRNA:MD02G1160900	mRNA:MD15G1275000
mRNA:MD02G1161000	mRNA:MD15G1275100
mRNA:MD02G1161200	mRNA:MD15G1275300
mRNA:MD02G1161300	mRNA:MD15G1275400
mRNA:MD02G1161400	mRNA:MD15G1275500
mRNA:MD02G1161700	mRNA:MD15G1275900
mRNA:MD02G1163200	mRNA:MD15G1276200
mRNA:MD02G1163500	mRNA:MD15G1276300
mRNA:MD02G1163600	mRNA:MD15G1276600
mRNA:MD02G1164000	mRNA:MD15G1276800
mRNA:MD02G1164300	mRNA:MD15G1276900
mRNA:MD02G1164800	mRNA:MD15G1277300
mRNA:MD02G1165400	mRNA:MD15G1277500
mRNA:MD02G1165500	mRNA:MD15G1278400
mRNA:MD02G1166500	mRNA:MD15G1279000
mRNA:MD02G1166700	mRNA:MD15G1279200
mRNA:MD02G1166800	mRNA:MD15G1279300
mRNA:MD02G1166900	mRNA:MD15G1279500
mRNA:MD02G1167000	mRNA:MD15G1279600
mRNA:MD02G1167500	mRNA:MD15G1279700
mRNA:MD02G1167600	mRNA:MD15G1279800
mRNA:MD02G1167700	mRNA:MD15G1279900
mRNA:MD02G1167800	mRNA:MD15G1280000
mRNA:MD02G1168000	mRNA:MD15G1280200
mRNA:MD02G1168200	mRNA:MD15G1280300
mRNA:MD02G1168300	mRNA:MD15G1280600
mRNA:MD02G1168900	mRNA:MD15G1280900
mRNA:MD02G1169000	mRNA:MD15G1281000
mRNA:MD02G1169100	mRNA:MD15G1281500
mRNA:MD02G1169200	mRNA:MD15G1281700
mRNA:MD02G1169400	mRNA:MD15G1281900
mRNA:MD02G1169700	mRNA:MD15G1282000
mRNA:MD02G1170500	mRNA:MD15G1282200
mRNA:MD02G1170800	mRNA:MD15G1282300
mRNA:MD02G1170900	mRNA:MD15G1282400
mRNA:MD02G1171100	mRNA:MD15G1282600
mRNA:MD02G1171200	mRNA:MD15G1283100
mRNA:MD02G1171300	mRNA:MD15G1283200
mRNA:MD02G1171500	mRNA:MD15G1283300
mRNA:MD02G1171600	mRNA:MD15G1283400
mRNA:MD02G1171800	mRNA:MD15G1283700
mRNA:MD02G1171900	mRNA:MD15G1283800
mRNA:MD02G1172000	mRNA:MD15G1284200
mRNA:MD02G1172100	mRNA:MD15G1284300
mRNA:MD02G1172200	mRNA:MD15G1284400
mRNA:MD02G1172400	mRNA:MD15G1284500
mRNA:MD02G1172600	mRNA:MD15G1284600
mRNA:MD02G1172900	mRNA:MD15G1284700
mRNA:MD02G1173400	mRNA:MD15G1284900
mRNA:MD02G1173500	mRNA:MD15G1285000
mRNA:MD02G1173600	mRNA:MD15G1285100
mRNA:MD02G1174100	mRNA:MD15G1285400
mRNA:MD02G1174500	mRNA:MD15G1285500
mRNA:MD02G1174600	mRNA:MD15G1285600
mRNA:MD02G1174700	mRNA:MD15G1285700
mRNA:MD02G1174800	mRNA:MD15G1285800
mRNA:MD02G1174900	mRNA:MD15G1285900
mRNA:MD02G1175300	mRNA:MD15G1286000
mRNA:MD02G1175700	mRNA:MD15G1286200
mRNA:MD02G1175900	mRNA:MD15G1286300
mRNA:MD02G1176000	mRNA:MD15G1286400
mRNA:MD02G1176100	mRNA:MD15G1286500
mRNA:MD02G1176200	mRNA:MD15G1286600
mRNA:MD02G1176300	mRNA:MD15G1286700
mRNA:MD02G1176400	mRNA:MD15G1286800
mRNA:MD02G1177100	mRNA:MD15G1287000
mRNA:MD02G1177200	mRNA:MD15G1287100
mRNA:MD02G1177300	mRNA:MD15G1287200
mRNA:MD02G1177500	mRNA:MD15G1287300
mRNA:MD02G1177600	mRNA:MD15G1287400
mRNA:MD02G1177700	mRNA:MD15G1287500
mRNA:MD02G1177800	mRNA:MD15G1287600
mRNA:MD02G1177900	mRNA:MD15G1287800
mRNA:MD02G1178000	mRNA:MD15G1287900
mRNA:MD02G1178100	mRNA:MD15G1288000
mRNA:MD02G1178200	mRNA:MD15G1288100
mRNA:MD02G1178300	mRNA:MD15G1288200
mRNA:MD02G1178500	mRNA:MD15G1288400
mRNA:MD02G1178600	mRNA:MD15G1288500
mRNA:MD02G1179000	mRNA:MD15G1288600
mRNA:MD02G1179100	mRNA:MD15G1288700
mRNA:MD02G1179200	mRNA:MD15G1289100
mRNA:MD02G1179300	mRNA:MD15G1289400
mRNA:MD02G1179800	mRNA:MD15G1290400
mRNA:MD02G1180000	mRNA:MD15G1290700
mRNA:MD02G1180300	mRNA:MD15G1290900
mRNA:MD02G1180400	mRNA:MD15G1291300
mRNA:MD02G1180600	mRNA:MD15G1291500
mRNA:MD02G1180700	mRNA:MD15G1291600
mRNA:MD02G1181000	mRNA:MD15G1291700
mRNA:MD02G1181200	mRNA:MD15G1292200
mRNA:MD02G1181600	mRNA:MD15G1292400
mRNA:MD02G1181700	mRNA:MD15G1292600
mRNA:MD02G1181800	mRNA:MD15G1292700
mRNA:MD02G1181900	mRNA:MD15G1293200
mRNA:MD02G1182100	mRNA:MD15G1293300
mRNA:MD02G1182200	mRNA:MD15G1293400
mRNA:MD02G1182300	mRNA:MD15G1293500
mRNA:MD02G1182400	mRNA:MD15G1293600
mRNA:MD02G1182500	mRNA:MD15G1293800
mRNA:MD02G1182600	mRNA:MD15G1293900
mRNA:MD02G1183300	mRNA:MD15G1295000
mRNA:MD02G1183500	mRNA:MD15G1295200
mRNA:MD02G1183800	mRNA:MD15G1295400
mRNA:MD02G1183900	mRNA:MD15G1295500
mRNA:MD02G1184200	mRNA:MD15G1295600
mRNA:MD02G1184500	mRNA:MD15G1295800
mRNA:MD02G1184800	mRNA:MD15G1296300
mRNA:MD02G1185000	mRNA:MD15G1296400
mRNA:MD02G1185100	mRNA:MD15G1296700
mRNA:MD02G1185400	mRNA:MD15G1297000
mRNA:MD02G1186000	mRNA:MD15G1297200
mRNA:MD02G1186100	mRNA:MD15G1297500
mRNA:MD02G1186600	mRNA:MD15G1297800
mRNA:MD02G1186700	mRNA:MD15G1297900
[truncated: 9,473 more rows]
