# Supplementary material for: Evolution of the SPX gene family and its role in the response mechanism to low phosphorus stress in self-rooted apple stock
Source: BMC Genomics. 2024 May 16;25:488. doi: 10.1186/s12864-024-10402-2 (PMC11108120; doi:10.1186/s12864-024-10402-2)
Supplement: Supplementary file 3 — Supplementary Material 3 [file 12864_2024_10402_MOESM3_ESM.xlsx]

## Sheet: Sheet1
Gene name	Start position	End position	Cis-element
MdPHO1.6	29	69	ARE
MdPHO1.6	54	94	W box
MdPHO1.6	210	250	CAT-box
MdPHO1.6	286	326	P1BS
MdPHO1.6	307	347	W box
MdPHO1.6	470	510	WRE3
MdPHO1.6	497	537	DRE core
MdPHO1.6	770	810	as-1
MdPHO1.6	925	965	P1BS
MdPHO1.6	1015	1055	CGTCA-motif
MdPHO1.6	1019	1059	ARE
MdPHO1.6	1027	1067	ABRE
MdPHO1.6	1164	1204	ABRE
MdPHO1.6	1243	1283	Box 4
MdPHO1.6	1338	1378	Box 4
MdPHO1.6	1463	1503	as-1
MdPHO1.6	1477	1517	MBS
MdPHO1.6	1576	1616	TCA-element
MdPHO1.6	1592	1632	RY-element
MdPHO1.6	1641	1681	ABRE
MdPHO1.6	1680	1720	P1BS
MdPHO1.6	1948	1988	LTR
MdPHO1.9	318	358	Box 4
MdPHO1.9	381	421	ARE
MdPHO1.9	554	594	WRE3
MdPHO1.9	844	884	MYC
MdPHO1.9	866	906	Box 4
MdPHO1.9	940	980	LTR
MdPHO1.9	995	1035	Box 4
MdPHO1.9	1170	1210	WRE3
MdPHO1.9	1173	1213	ARE
MdPHO1.9	1383	1423	TGA-element
MdPHO1.9	1421	1461	G-box
MdPHO1.9	1432	1472	MYC
MdPHO1.9	1638	1678	ABRE
MdPHO1.9	1690	1730	MBS
MdPHO1.7	152	192	Box 4
MdPHO1.7	257	297	CAT-box
MdPHO1.7	384	424	ABRE
MdPHO1.7	459	499	Box 4
MdPHO1.7	495	535	G-box
MdPHO1.7	669	709	GARE-motif
MdPHO1.7	706	746	G-box
MdPHO1.7	892	932	ARE
MdPHO1.7	1037	1077	ABRE
MdPHO1.7	1048	1088	G-box
MdPHO1.7	1117	1157	Box 4
MdPHO1.7	1212	1252	Box 4
MdPHO1.7	1347	1387	CGTCA-motif
MdPHO1.7	1351	1391	MBS
MdPHO1.7	1409	1449	TCA-element
MdPHO1.7	1425	1465	RY-element
MdPHO1.7	1462	1502	G-box
MdPHO1.7	1672	1712	CGTCA-motif
MdPHO1.7	1766	1806	W box
MdPHO1.7	1948	1988	LTR
MdPHO1.10	33	73	CAT-box
MdPHO1.10	121	161	ARE
MdPHO1.10	148	188	CGTCA-motif
MdPHO1.10	229	269	WRE3
MdPHO1.10	292	332	ARE
MdPHO1.10	316	356	G-box
MdPHO1.10	567	607	TC-rich repeats
MdPHO1.10	730	770	P1BS
MdPHO1.10	785	825	G-box
MdPHO1.10	818	858	ABRE
MdPHO1.10	945	985	P1BS
MdPHO1.10	1297	1337	DRE core
MdPHO1.10	1312	1352	as-1
MdPHO1.10	1480	1520	G-box
MdPHO1.10	1565	1605	ABRE
MdPHO1.10	1686	1726	MBS
MdPHO1.10	1738	1778	TCA-element
MdPHO1.10	1752	1792	ARE
MdPHO1.10	1780	1820	Box 4
MdPHO1.10	1835	1875	ARE
MdPHO1.10	1856	1896	P1BS
MdPHO1.5	35	75	ARE
MdPHO1.5	49	89	ABRE
MdPHO1.5	215	255	CAT-box
MdPHO1.5	291	331	P1BS
MdPHO1.5	312	352	W box
MdPHO1.5	460	500	P1BS
MdPHO1.5	471	511	WRE3
MdPHO1.5	522	562	P1BS
MdPHO1.5	759	799	CGTCA-motif
MdPHO1.5	925	965	P1BS
MdPHO1.5	1019	1059	ARE
MdPHO1.5	1166	1206	ABRE
MdPHO1.5	1245	1285	Box 4
MdPHO1.5	1326	1366	Box 4
MdPHO1.5	1465	1505	as-1
MdPHO1.5	1479	1519	MBS
MdPHO1.5	1576	1616	TCA-element
MdPHO1.5	1592	1632	RY-element
MdPHO1.5	1603	1643	Sp1
MdPHO1.5	1629	1669	G-box
MdPHO1.5	1680	1720	P1BS
MdPHO1.5	1845	1885	P1BS
MdPHO1.5	1948	1988	LTR
MdSPX1	17	57	MYC
MdSPX1	118	158	Box 4
MdSPX1	186	226	P1BS
MdSPX1	409	449	ABRE
MdSPX1	449	489	MYC
MdSPX1	615	655	O2-site
MdSPX1	696	736	P1BS
MdSPX1	732	772	LTR
MdSPX1	799	839	G-box
MdSPX1	846	886	ABRE
MdSPX1	894	934	P1BS
MdSPX1	1263	1303	Box 4
MdSPX1	1380	1420	MYC
MdSPX1	1512	1552	P-box
MdSPX1	1564	1604	G-box
MdSPX1	1678	1718	P1BS
MdSPX1	1704	1744	ABRE
MdSPX1	1785	1825	DRE core
MdSPX1	1811	1851	LTR
MdSPX1	1862	1902	P1BS
MdSPX-MFS3	145	185	CGTCA-motif
MdSPX-MFS3	316	356	G-box
MdSPX-MFS3	341	381	as-1
MdSPX-MFS3	396	436	P1BS
MdSPX-MFS3	562	602	ARE
MdSPX-MFS3	683	723	G-box
MdSPX-MFS3	743	783	P1BS
MdSPX-MFS3	953	993	ARE
MdSPX-MFS3	1049	1089	GARE-motif
MdSPX-MFS3	1287	1327	P-box
MdSPX-MFS3	1303	1343	ABRE
MdSPX-MFS3	1441	1481	CAT-box
MdSPX-MFS3	1479	1519	Box 4
MdSPX-MFS3	1807	1847	MBS
MdNLA1	1890	1930	LTR
MdNLA1	31	71	P1BS
MdNLA1	127	167	MBS
MdNLA1	165	205	WRE3
MdNLA1	189	229	ABRE
MdNLA1	267	307	ABRE
MdNLA1	286	326	ABRE
MdNLA1	473	513	TC-rich repeats
MdNLA1	579	619	CGTCA-motif
MdNLA1	608	648	P1BS
MdNLA1	696	736	Box 4
MdNLA1	786	826	TGA-element
MdNLA1	828	868	WRE3
MdNLA1	923	963	TCA-element
MdNLA1	952	992	P1BS
MdNLA1	956	996	G-box
MdNLA1	1005	1045	ARE
MdNLA1	1055	1095	MYC
MdNLA1	1190	1230	I-box
MdNLA1	1255	1295	W box
MdNLA1	1307	1347	Box 4
MdNLA1	1502	1542	P1BS
MdNLA1	1733	1773	W box
MdNLA1	1770	1810	as-1
MdSPX-MFS1	771	811	TGA-element
MdSPX-MFS1	173	213	Sp1
MdSPX-MFS1	349	389	P1BS
MdSPX-MFS1	350	390	CGTCA-motif
MdSPX-MFS1	427	467	GT1-motif
MdSPX-MFS1	623	663	Box 4
MdSPX-MFS1	930	970	TCA-element
MdSPX-MFS1	997	1037	MYC
MdSPX-MFS1	1009	1049	TCA-element
MdSPX-MFS1	1252	1292	DRE core
MdSPX-MFS1	1259	1299	G-box
MdSPX-MFS1	1359	1399	P1BS
MdSPX-MFS1	1568	1608	P1BS
MdSPX-MFS1	1767	1807	P1BS
MdSPX-MFS1	1776	1816	Box 4
MdSPX-MFS1	1860	1900	Box 4
MdSPX-MFS1	1907	1947	MYC
MdSPX-MFS1	1939	1979	ABRE
MdSPX-MFS2	1654	1694	LTR
MdSPX-MFS2	219	259	O2-site
MdSPX-MFS2	245	285	GT1-motif
MdSPX-MFS2	511	551	MYC
MdSPX-MFS2	625	665	W box
MdSPX-MFS2	666	706	ARE
MdSPX-MFS2	724	764	O2-site
MdSPX-MFS2	797	837	I-box
MdSPX-MFS2	881	921	ARE
MdSPX-MFS2	908	948	W box
MdSPX-MFS2	966	1006	P1BS
MdSPX-MFS2	1037	1077	I-box
MdSPX-MFS2	1122	1162	MYC
MdSPX-MFS2	1184	1224	Box 4
MdSPX-MFS2	1534	1574	ABRE
MdSPX-MFS2	1630	1670	P1BS
MdSPX-MFS2	1710	1750	CGTCA-motif
MdSPX-MFS2	1890	1930	DRE core
MdSPX3	251	291	CAT-box
MdSPX3	43	83	MYC
MdSPX3	221	261	G-box
MdSPX3	328	368	WRE3
MdSPX3	369	409	MBS
MdSPX3	402	442	ABRE
MdSPX3	581	621	MBS
MdSPX3	604	644	WRE3
MdSPX3	809	849	MYC
MdSPX3	933	973	O2-site
MdSPX3	945	985	ARE
MdSPX3	1024	1064	Box 4
MdSPX3	1114	1154	Box 4
MdSPX3	1289	1329	TC-rich repeats
MdSPX3	1382	1422	W box
MdSPX3	1448	1488	CGTCA-motif
MdSPX3	1576	1616	as-1
MdSPX3	1630	1670	P1BS
MdSPX3	1653	1693	W box
MdSPX3	1723	1763	P1BS
MdSPX3	1777	1817	as-1
MdSPX3	1796	1836	P1BS
MdSPX4	74	114	GT1-motif
MdSPX4	103	143	LTR
MdSPX4	151	191	MBS
MdSPX4	186	226	Box 4
MdSPX4	469	509	MYC
MdSPX4	498	538	TGA-element
MdSPX4	677	717	P1BS
MdSPX4	957	997	W box
MdSPX4	978	1018	MBS
MdSPX4	1039	1079	LTR
MdSPX4	1158	1198	ABRE
MdSPX4	1176	1216	O2-site
MdSPX4	1235	1275	GT1-motif
MdSPX4	1378	1418	CGTCA-motif
MdSPX4	1406	1446	P1BS
MdSPX4	1656	1696	G-box
MdSPX4	1674	1714	as-1
MdSPX4	1724	1764	P1BS
MdSPX4	1799	1839	MYC
MdSPX4	1843	1883	ARE
MdSPX4	1851	1891	WRE3
MdSPX4	1945	1985	MBS
MdPHO1.8	488	528	as-1
MdPHO1.8	674	714	P1BS
MdPHO1.8	760	800	Box 4
MdPHO1.8	985	1025	MYC
MdPHO1.8	1125	1165	P1BS
MdPHO1.8	1183	1223	G-box
MdPHO1.8	1250	1290	ARE
MdPHO1.8	1318	1358	P1BS
MdPHO1.8	1645	1685	ABRE
MdPHO1.8	1724	1764	G-box
MdPHO1.8	1775	1815	ABRE
MdPHO1.8	1901	1941	ARE
MdPHO1.8	1940	1980	MBS
MdNLA5	1186	1226	LTR
MdNLA5	0	33	G-box
MdNLA5	108	148	GATA-motif
MdNLA5	125	165	P1BS
MdNLA5	291	331	ARE
MdNLA5	305	345	MYC
MdNLA5	514	554	GT1-motif
MdNLA5	532	572	G-box
MdNLA5	544	584	ABRE
MdNLA5	602	642	W box
MdNLA5	802	842	TCA-element
MdNLA5	843	883	O2-site
MdNLA5	963	1003	MBS
MdNLA5	983	1023	I-box
MdNLA5	1320	1360	TCA-element
MdNLA5	1363	1403	MBS
MdNLA5	1457	1497	TGA-element
MdNLA5	1541	1581	GATA-motif
MdNLA5	1585	1625	MYC
MdNLA5	1968	2008	GT1-motif
MdNLA4	144	184	CGTCA-motif
MdNLA4	285	325	P1BS
MdNLA4	290	330	TCA-element
MdNLA4	327	367	GATA-motif
MdNLA4	451	491	ARE
MdNLA4	557	597	O2-site
MdNLA4	697	737	ABRE
MdNLA4	900	940	P1BS
MdNLA4	956	996	TCA-element
MdNLA4	997	1037	O2-site
MdNLA4	1118	1158	MBS
MdNLA4	1140	1180	I-box
MdNLA4	1340	1380	LTR
MdNLA4	1466	1506	CAT-box
MdNLA4	1519	1559	MBS
MdNLA4	1560	1600	MYC
MdNLA4	1968	2008	GT1-motif
MdNLA3	0	37	CGTCA-motif
MdNLA3	95	135	G-box
MdNLA3	171	211	DRE core
MdNLA3	243	283	MYC
MdNLA3	393	433	GT1-motif
MdNLA3	451	491	ARE
MdNLA3	485	525	P1BS
MdNLA3	512	552	ABRE
MdNLA3	681	721	ABRE
MdNLA3	723	763	LTR
MdNLA3	741	781	P1BS
MdNLA3	818	858	W box
MdNLA3	949	989	as-1
MdNLA3	1066	1106	ARE
MdNLA3	1359	1399	P1BS
MdNLA3	1400	1440	TGA-element
MdNLA3	1455	1495	P1BS
MdNLA3	1525	1565	TGA-element
MdNLA3	1545	1585	WRE3
MdNLA3	1578	1618	P1BS
MdNLA3	1868	1908	WRE3
MdPHO1.2	24	64	P1BS
MdPHO1.2	110	150	as-1
MdPHO1.2	512	552	P-box
MdPHO1.2	698	738	P1BS
MdPHO1.2	765	805	ARE
MdPHO1.2	815	855	I-box
MdPHO1.2	954	994	P1BS
MdPHO1.2	1127	1167	P1BS
MdPHO1.2	1641	1681	CAT-box
MdPHO1.2	1771	1811	P1BS
MdPHO1.2	1847	1887	TC-rich repeats
MdPHO1	195	235	ABRE
MdPHO1	270	310	MYC
MdPHO1	338	378	P1BS
MdPHO1	381	421	DRE core
MdPHO1	476	516	P1BS
MdPHO1	567	607	P1BS
MdPHO1	586	626	TC-rich repeats
MdPHO1	866	906	TGA-element
MdPHO1	872	912	as-1
MdPHO1	970	1010	ABRE
MdPHO1	999	1039	TCA-element
MdPHO1	1165	1205	P1BS
MdPHO1	1201	1241	Box 4
MdPHO1	1424	1464	W box
MdPHO1	1645	1685	GT1-motif
MdPHO1	1740	1780	CGTCA-motif
MdNLA2	264	304	CAT-box
MdNLA2	1871	1911	WRE3
MdNLA2	78	118	LTR
MdNLA2	308	348	P-box
MdNLA2	545	585	ABRE
MdNLA2	587	627	MYC
MdNLA2	624	664	ARE
MdNLA2	719	759	GARE-motif
MdNLA2	1351	1391	ARE
MdNLA2	1480	1520	ABRE
MdNLA2	1625	1665	TGA-element
MdSPX2	30	70	MBS
MdSPX2	283	323	TCA-element
MdSPX2	390	430	MYC
MdSPX2	823	863	ARE
MdSPX2	1116	1156	P1BS
MdSPX2	1141	1181	O2-site
MdSPX2	1215	1255	W box
MdSPX2	1450	1490	P1BS
MdSPX2	1523	1563	CGTCA-motif
MdSPX2	1810	1850	P1BS
MdSPX2	1835	1875	P1BS
MdSPX2	1910	1950	G-box
MdSPX6	616	656	ABRE
MdSPX6	925	965	ABRE
MdSPX6	92	132	GATA-motif
MdSPX6	328	368	P1BS
MdSPX6	450	490	P1BS
MdSPX6	486	526	LTR
MdSPX6	514	554	CGTCA-motif
MdSPX6	569	609	CAT-box
MdSPX6	664	704	I-box
MdSPX6	671	711	P1BS
MdSPX6	884	924	Box 4
MdSPX6	1261	1301	W box
MdSPX6	1333	1373	TC-rich repeats
MdSPX6	1430	1470	WRE3
MdSPX6	1541	1581	Box 4
MdSPX6	1687	1727	WRE3
MdSPX6	1842	1882	P1BS
MdPHO1.3	91	131	ABRE
MdPHO1.3	140	180	ARE
MdPHO1.3	200	240	TGA-element
MdPHO1.3	237	277	CGTCA-motif
MdPHO1.3	315	355	ARE
MdPHO1.3	345	385	P1BS
MdPHO1.3	438	478	GATA-motif
MdPHO1.3	659	699	ABRE
MdPHO1.3	704	744	TC-rich repeats
MdPHO1.3	772	812	TGA-element
MdPHO1.3	1033	1073	P1BS
MdPHO1.3	1161	1201	ARE
MdPHO1.3	1646	1686	Box 4
MdPHO1.3	1909	1949	P1BS
MdPHO1.4	1487	1527	ABRE
MdPHO1.4	98	138	TC-rich repeats
MdPHO1.4	157	197	as-1
MdPHO1.4	487	527	as-1
MdPHO1.4	585	625	CGTCA-motif
MdPHO1.4	661	701	TCA-element
MdPHO1.4	702	742	MYC
MdPHO1.4	917	957	GT1-motif
MdPHO1.4	968	1008	P1BS
MdPHO1.4	1010	1050	P1BS
MdPHO1.4	1147	1187	TC-rich repeats
MdPHO1.4	1194	1234	GARE-motif
MdPHO1.4	1242	1282	P1BS
MdPHO1.4	1326	1366	ARE
MdPHO1.4	1408	1448	GT1-motif
MdPHO1.4	1534	1574	MYC
MdPHO1.4	1552	1592	CGTCA-motif
MdPHO1.4	1590	1630	G-box
MdPHO1.4	1729	1769	TCA-element
MdPHO1.4	1946	1986	LTR
MdPHO1.1	287	327	TGA-element
MdPHO1.1	349	389	GT1-motif
MdPHO1.1	418	458	W box
MdPHO1.1	538	578	P1BS
MdPHO1.1	547	587	P1BS
MdPHO1.1	603	643	P-box
MdPHO1.1	695	735	MYC
MdPHO1.1	695	735	Box 4
MdPHO1.1	703	743	ARE
MdPHO1.1	1207	1247	MYC
MdPHO1.1	1229	1269	GT1-motif
MdPHO1.1	1293	1333	MBS
MdPHO1.1	1304	1344	Box 4
MdPHO1.1	1722	1762	TC-rich repeats
MdSPX5	187	227	P1BS
MdSPX5	319	359	TC-rich repeats
MdSPX5	392	432	ARE
MdSPX5	784	824	O2-site
MdSPX5	786	826	I-box
MdSPX5	872	912	P1BS
MdSPX5	970	1010	ABRE
MdSPX5	1055	1095	P1BS
MdSPX5	1181	1221	ARE
MdSPX5	1384	1424	TC-rich repeats
MdSPX5	1490	1530	ABRE
MdSPX5	1542	1582	CGTCA-motif
MdSPX5	1610	1650	P1BS
MdSPX5	1717	1757	P1BS
MdSPX5	1814	1854	WRE3
MdSPX5	1924	1964	MYC
MdPHO1.11	51	91	P1BS
MdPHO1.11	108	148	MBS
MdPHO1.11	146	186	WRE3
MdPHO1.11	169	209	MYC
MdPHO1.11	209	249	Box 4
MdPHO1.11	255	295	P1BS
MdPHO1.11	282	322	CGTCA-motif
MdPHO1.11	533	573	ABRE
MdPHO1.11	557	597	TGA-element
MdPHO1.11	683	720	P1BS
MdPHO1.11	721	761	MYC
MdPHO1.11	816	856	TGA-element
MdPHO1.11	910	950	TGA-element
MdPHO1.11	1112	1152	GARE-motif
MdPHO1.11	1216	1256	G-box
MdPHO1.11	1250	1290	ARE
MdPHO1.11	1375	1415	P1BS
MdPHO1.11	1764	1804	ABRE
MdPHO1.11	1801	1841	W box
