# Supplementary material for: Evolution of the SPX gene family and its role in the response mechanism to low phosphorus stress in self-rooted apple stock
Source: BMC Genomics. 2024 May 16;25:488. doi: 10.1186/s12864-024-10402-2 (PMC11108120; doi:10.1186/s12864-024-10402-2)
Supplement: Supplementary file 4 — Supplementary Material 4 [file 12864_2024_10402_MOESM4_ESM.xlsx]

## Sheet: primer
Gene ID	Primer	Notes
RT-MdPHO1.6-F	ACATACTGGGATCTTGTCGTGGAC	qRT-PCR
RT-MdPHO1.6-R	GTTGAGATGCTCGTTCTCCAACCG
RT-MdPHO1.9-F	CTGGCAAACTTACACTTGGACTTG	qRT-PCR
RT-MdPHO1.9-R	CAAAACTCCTCAGGGCTTGCACCG
RT-MdPHO1.7-F	TGGCTGCAGACAGTTTTGAATTTC	qRT-PCR
RT-MdPHO1.7-R	TTCAGCAGCCTGTAGACAATTTG
RT-MdPHO1.10-F	GCCTTCTGCGAAAGACATCAAAG	qRT-PCR
RT-MdPHO1.10-R	CATTGTTCAAGTGCTCGTTCTCT
RT-MdPHO1.5-F	GCCTACACTCATAACAAAGACGTG	qRT-PCR
RT-MdPHO1.5-R	GTCTGTGTATGCATGAAGGAGAC
RT-MdSPX-MFS3-F	TCCAGTGAACGTTGTTATTGGAAG	qRT-PCR
RT-MdSPX-MFS3-R	GAAAGCAGTCCGCCATTGTAAGT
RT-MdSPX-MFS1-F	CGTACTCGGTGATACAATACGTC	qRT-PCR
RT-MdSPX-MFS1-R	GGAAGTAATGCAGATCACGAGGG
RT-MdSPX-MFS2-F	GTTCAATCCGTACTCTGTGATAC	qRT-PCR
RT-MdSPX-MFS2-R	GAGTTGTATGTGTAGCAGGTGGC
RT-MdPHO1.8-F	GTCATTGATTGGGGTCTTCTGC	qRT-PCR
RT-MdPHO1.8-R	CCGATACTTTCCGACGTTGTTC
RT-MdPHO1.2-F	GGAGCATTGGATGGCTCTGTCTTG	qRT-PCR
RT-MdPHO1.2-R	GCCCGGTTACCCTGTAATCTACAT
RT-MdPHO1-F	GCATCTACTATGCTTCCATTGCC	qRT-PCR
RT-MdPHO1-R	GACAGGATCATCTCAGCCATCAG
RT-MdPHO1.3-F	GGCTCTGTCTTGTTGTGATCATG	qRT-PCR
RT-MdPHO1.3-R	CTGCTCTAAACTTGCCTGCATTAT
RT-MdPHO1.4-F	CACACACTTACCGACGACGTG	qRT-PCR
RT-MdPHO1.4-R	GGCAAATCTCAGCAGTACATTC
RT-MdPHO1.1-F	ATAGTAGTGATCACCTCTGTGGTG	qRT-PCR
RT-MdPHO1.1-R	GCCGGATAACCTCTAACGAAGCT
RT-MdSPX5-F	GTGTCTTATGTCTCAACAGGTC	qRT-PCR
RT-MdSPX5-R	GCAATATTTGCCGAATGATTCG
RT-MdPHO1.11-F	GAAGGGATGACATCGAAAATCC	qRT-PCR
RT-MdPHO1.11-R	TCTCTAAGCAGGCAACCATCGC
RT-MdNLA2-F	AGATGATGAAGAGCTCAATGAGG	qRT-PCR
RT-MdNLA2-R	CCTTGTCTTCAAGAGCAGATCT
RT-MdNLA3-F	CTTGTGCTGTATGCTTGGAAACTG	qRT-PCR
RT-MdNLA3-R	CCTGCATATTTTGCTTGCGTATCC
RT-MdNLA4-F	TCGCCTGTGAGCTCTTTGATTCC	qRT-PCR
RT-MdNLA4-R	TTTGCTTGCCGAACCCTCTCTAC
RT-MdNLA5-F	CATCTCTCGCCTGTGAGCTCTTTG	qRT-PCR
RT-MdNLA5-R	GCAGTTTCGGCTAAGTAACATGTT
RT-MdNLA1-F	CATATTCTGCTACATGTGTGCTTG	qRT-PCR
RT-MdNLA1-R	CAACGAATGCCCGGCACTGGAATTC
RT-SPX6-F	GAACGAACATCCCATATCAACTG	qRT-PCR
RT-SPX6-R	CCATGCGTCTTCCAATCCGCTGG
RT-SPX1-F	AGGAGTGCGAGATAACGCTTGAC	qRT-PCR
RT-SPX1-R	CAACGCGCGTAGCGCTGATATTAT
RT-SPX3-F	ATGACAAGAGAACAGGTGGCCTAC	qRT-PCR
RT-SPX3-R	CATGGTGAGTAGGGCTGCAACTG
RT-SPX4-F	ATCCAATGCTTCGGCAAATATTGC	qRT-PCR
RT-SPX4-R	GACGTAGAATTTTCGGCTGTGACA
RT-SPX2-F	AAAGGAGTGCGAGGTGATGCTCG	qRT-PCR
RT-SPX2-R	CAAGACACGCAATGCTGACACAG
RT-MdPSI1-F	GCCGGCCAGCTCTTCTTTGG	qRT-PCR
RT-MdPSI1-R	GAGAGGGGATAGTCACCACC
RT-MdPSI2-F	CCCAGCTAGGTTCCGGTCTACG	qRT-PCR
RT-MdPSI2-R	CCACACCCAACACAAGGAGCG
AD-MdSPX1-F	GGCCATTACGGCCATGAAGTTCGGTAAGAGCCTG	Y2H
AD-MdSPX1-R	GGCCGAGGCGGCCCTACTTTGCAAGTTGTTCC
AD-MdSPX2-F	GGCCATTACGGCCATGAAGTTCTCGAAGAGCC	Y2H
AD-MdSPX2-R	GGCCGAGGCGGCCTTATTTGGCTACTTGTTC
AD-MdSPX3-F	GGCCATTACGGCCATGAAGTTTGGGAAGAGATTG	Y2H
AD-MdSPX3-R	GGCCGAGGCGGCCCTAAACAATAGGTATGGGAGG
AD-MdSPX4-F	GGCCATTACGGCCATGAAATTCGGGAAGAAGTTC	Y2H
AD-MdSPX4-R	GGCCGAGGCGGCCCTACAACTGGTCATCCTCCTC
AD-MdSPX5-F	GGCCATTACGGCCATGAAATTCGGGAAGGAGTTC	Y2H
AD-MdSPX5-R	GGCCGAGGCGGCCCTATAACTGGTCATCCTCATC
AD-MdSPX6-F	GGCCATTACGGCCATGAAGTTCGGTAAGAGCCT	Y2H
AD-MdSPX6-R	GGCCGAGGCGGCCCTACTTAGCAACTTGTTCCAG
BD-MdPHR1-F	GGCCATTACGGCCATGGAGGCACGCCCTGCTATG	Y2H
BD-MdPHR1-R	GGCCGAGGCGGCCCTATTCTTTGATTTTGGCACG
